# Supplementary material for: A joint NCBI and EMBL-EBI transcript set for clinical genomics and research
Source: Nature. 2022 Apr 6;604(7905):310–5. doi: 10.1038/s41586-022-04558-8 (PMC9007741; doi:10.1038/s41586-022-04558-8)
Supplement: Supplementary file 3 — This file provides a list of quality assurance criteria analysed to determine the suitability of a transcript for inclusion in the MANE Select set or for automatic updates to the 5′ and 3′ UTRs of transcripts. [file 41586_2022_4558_MOESM3_ESM.xlsx]

## Sheet: Sheet1
type	bin	definition	overrides
1	ensembl	Matched transcript has not been curated by GENCODE	-
1	not_ENST	RefSeq has no equivalent Ensembl transcript	-
1	not_EC	Not equivalent to Ensembl representative pick (CDS or UTR differences)	Manual Select attribute stored by curator; single LRG transcript that is good or chosen in last 2 years
1	not_EC_CDS	RefSeq does not match the CDS of Ensembl Canonical	Manual Select attribute; single LRG transcript that is good or recent
3	EC_not_NM	Ensembl Canonical pick does not have an equivalent NM	Provided to inform curators; selection is blocked through the not_EC bin
1	not_best_cage3x	Another RefSeq transcript (known or model) uses a stronger CAGE cluster (>3x higher total counts)	manual Select attribute
1	others_have_cage	Has no CAGE and other known/model RefSeqs do	manual Select attribute
1	others_spliced_UTR	RefSeq has an unspliced 5' UTR, and other transcripts (RefSeq or Ensembl, including models) have a spliced 5' UTR with the same AUG	manual Select attribute
1	complex_locus	The RefSeq annotation has many models (>3x more XMs than NMs), or the evidence for the RefSeq Select pipeline pick is unclear. This was devised to identify those loci that may need manual curation of additional transcripts in order to identify a suitable Select transcript	Manual Select attribute, RefSeq Select scores well (matches Ensembl Canonical + SwissProt, high expressed and conserved, highest CAGE)
1	tss_uncertain	The RefSeq transcript has been curated as having an uncertain 5’ end due to lack of suitable evidence, indicating it may be 5’ partial	Manual Select attribute, meaning it’s the best we can currently do
1	readthrough	Readthrough transcript	None (excluded from MANE)
3	non_AUG	Uses non-AUG start codon	Originally prevented matches, but Ensembl annotation subsequently revised to use Met for non-AUG start codons allowing matches
1	ribosomal_slippage	Ribosomal slippage transcript	Currently prevents matches due to differences in annotation models
1	unstable_select	The choice of RefSeq Select transcript from the pipeline has changed 2+ times in last 6 months, suggesting borderline data that warrants review	Manual Select attribute
1	nmd_candidate	Has NMD candidate attribute stored	Manual Select attribute
1	exclude_MANE	Temporarily exclude from the MANE set pending review	-
2	no_cage	No matched CAGE cluster	Curated TSS attribute; or the RefSeq and Ensembl transcripts already match
2	weak_cage	The matched CAGE cluster has <500 counts	Curated TSS attribute; current end already matches CAGE; strongest CAGE cluster for the gene AND within 100 bp of the current RefSeq 5’ transcript end
2	amb_upstream_cage	There's another CAGE cluster upstream with >70% of counts AND a higher peak.	Current end already matches CAGE; curated TSS attribute
2	AUG_CAGE_conflict	Chosen CAGE peak is downstream of the current AUG	Current end already matches CAGE; curated TSS attribute
2	inconsistent_CAGE	There are multiple RefSeq transcripts with the same first splice donor site but have been matched to different CAGE clusters	Current end already matches CAGE; curated TSS attribute
2	TSS_check	Matches CAGE but not the auto-CAGE pick	Curated TSS attribute; MANE or recent LRG; other 5' end contraindications will override and use current transcript end
2	no_5UTR	Transcript start = CDS start	RS/ENST already match
2	short_5UTR	5' UTR <= 9 nt	Current end already matches CAGE, curated TSS attribute, RS/ENST already match
2	large_5UTR_change	Change in 5' UTR >500 nt, either direction	None, requires manual update
2	short_1st_exon	First exon <25 nt	Current end already matches CAGE, curated TSS attribute, RS/ENST already match
2	5prime_partial	Computed list of RefSeqs that appear to be 5' partial	Curated TSS attribute
2	5exon_overlap	Other NM/NR RefSeqs have overlapping 1st exon but different 1st donor. This QA was devised to review genes with multiple transcripts with promoters in close proximity where automated logic may not pick the best CAGE cluster	Current end already matches CAGE; curated TSS attribute; strongest CAGE
2	no_3UTR	Transcript stop = CDS stop	Ok, unless 5prime_partial or ensembl or there are known transcripts that could provide a better 3’ UTR
2	public_LRG	Transcript is public LRG. These are in scope to revise, but only via curator action and not through batch processes	Ends already to spec
2	retain_diff	The RefSeq is a public LRG and has a sequence difference; or the genome has an egregious problem	Must be reviewed and updated manually by a RefSeq curator
2	has_genome_problem	The gene is known to have a problem in the GRCh38 primary assembly that needs to be addressed before a match can be made	Out of scope for MANE until annotations can be matched on alternate and patch scaffolds
2	keep_polyA	RefSeq requires polyA tail to complete stop codon	One gene, TMEM247, is currently out of scope because the RefSeq transcript must include a polyA tail in order to complete the stop codon
2	MANE	has a MANE attribute, so out-of-scope for any further batch updates
3	matched	RefSeq and Ensembl already match (but not necessarily to spec)	-
3	to_spec	RefSeq left/right match new left/right, no sequence diffs, no polyA tail	-
3	has_diffs	RefSeq has sequence differences vs. GRCh38 primary assembly	-
3	not_SPcanonical	Doesn't match the SwissProt canonical isoform	-
3	not_bestPhyloCSF	Another NM/XM has higher phyloCSF >30 bp longer	-
3	clinical	Gene is on clinical list, subset of high_impact
Supplementary Table 1
QA bins analyzed to determine suitability of a transcript for MANE Select or for automatic UTR updates. Types are:
1, stopper for Select
2, stopper for UTR updates
3, for curator information only
