# Supplementary material for: A joint NCBI and EMBL-EBI transcript set for clinical genomics and research
Source: Nature. 2022 Apr 6;604(7905):310–5. doi: 10.1038/s41586-022-04558-8 (PMC9007741; doi:10.1038/s41586-022-04558-8)
Supplement: Supplementary file 4 — Source Data Fig. 3 [file 41586_2022_4558_MOESM4_ESM.xlsx]

## Sheet: Aggregated Data for Chart
Top used for ClinVar submissions vs. MANE	gnomAD Canonical vs. MANE	Counts	Percentage (%)
Same Accession	Same Accession	2945	62.3
Same Accession	NOT Same Accession	910	19.3
NOT Same Accession	Same Accession	335	7.1
NOT Same Accession	NOT Same Accession	534	11.3
		4724	100

## Sheet: MostFrequent_RefSeq_ClinVar
gene_id	Top_Submitted_RefSeq_ClinVar
535	NM_001130020
627	NM_170735
823	NM_005186
1139	NM_001190455
1182	NM_173872
1592	NM_057157
1604	NM_001300902
2555	NM_000807
2735	NM_005269
2915	NM_000842
3091	NM_181054
4301	NM_001207008
5087	NM_001204961
5137	NM_001191058
5294	NM_002649
6314	NM_001177387
6453	NM_001001132
6688	NM_003120
7067	NM_003250
7442	NM_080704
7518	NM_022406
8317	NM_001134420
8618	NM_183393
9706	NM_014683
9793	NM_014756
10013	NM_001321226
10161	NM_001162497
23432	NM_001267613
26750	NM_012424
27316	NM_001164803
28981	NM_014055
50805	NM_001278633
51256	NM_001143965
54578	NM_205862
55811	NM_018417
64849	NM_001011554
84515	NM_001281520
84879	NM_032793
85021	NM_031922
92482	NM_001195306
253959	NM_194301
375748	NM_020207
9	NM_001160170
12	NM_001085
16	NM_001605
18	NM_020686
19	NM_005502
20	NM_001606
21	NM_001089
22	NM_004299
23	NM_001025091
24	NM_000350
25	NM_007313
27	NM_007314
33	NM_001608
34	NM_000016
35	NM_000017
36	NM_001609
37	NM_000018
38	NM_000019
39	NM_005891
40	NM_001094
47	NM_001096
50	NM_001098
51	NM_004035
53	NM_001610
54	NM_001111035
56	NM_020108
58	NM_001100
59	NM_001613
60	NM_001101
70	NM_005159
71	NM_001614
72	NM_001615
81	NM_004924
86	NM_004301
87	NM_001130004
88	NM_001103
90	NM_001105
93	NM_001106
94	NM_000020
95	NM_000666
100	NM_000022
103	NM_001111
104	NM_015833
107	NM_021116
108	NM_020546
111	NM_183357
120	NM_016824
132	NM_001123
142	NM_001618
150	NM_000681
153	NM_000684
158	NM_000026
162	NM_001127
165	NM_001129
175	NM_000027
176	NM_013227
178	NM_000642
182	NM_000214
185	NM_031850
186	NM_000686
189	NM_000030
190	NM_000475
191	NM_000687
197	NM_001622
203	NM_000476
204	NM_001625
207	NM_005163
208	NM_001626
210	NM_000031
212	NM_000032
213	NM_000477
215	NM_000033
217	NM_000690
219	NM_000692
220	NM_000693
224	NM_000382
225	NM_005164
226	NM_184043
229	NM_000035
238	NM_004304
240	NM_000698
241	NM_001629
242	NM_001139
246	NM_001140
247	NM_001141
249	NM_000478
257	NM_006492
265	NM_182680
268	NM_000479
269	NM_020547
270	NM_000036
271	NM_004037
274	NM_139343
275	NM_000481
283	NM_001145
286	NM_000037
287	NM_001148
288	NM_020987
291	NM_001151
301	NM_000700
317	NM_181861
321	NM_005503
324	NM_000038
326	NM_000383
331	NM_001167
335	NM_000039
336	NM_001643
338	NM_000384
344	NM_000483
345	NM_000040
348	NM_000041
350	NM_000042
351	NM_000484
353	NM_000485
355	NM_000043
356	NM_000639
359	NM_000486
361	NM_001650
367	NM_000044
368	NM_001171
372	NM_001655
383	NM_000045
387	NM_001664
395	NM_013427
396	NM_001301242
399	NM_004310
401	NM_005169
403	NM_004311
407	NM_004312
410	NM_000487
411	NM_000046
412	NM_000351
414	NM_001669
415	NM_000047
421	NM_001670
427	NM_177924
429	NM_004316
435	NM_000048
440	NM_133436
443	NM_000049
444	NM_004318
445	NM_000050
460	NM_004319
462	NM_000488
463	NM_006885
471	NM_004044
472	NM_000051
473	NM_012102
476	NM_001160233
477	NM_000702
478	NM_152296
481	NM_001677
486	NM_001680
487	NM_173201
488	NM_001681
491	NM_001683
492	NM_001001344
493	NM_001001396
498	NM_001001937
501	NM_001182
513	NM_001687
514	NM_006886
518	NM_001689
523	NM_001690
525	NM_001692
526	NM_001693
529	NM_001696
537	NM_001183
538	NM_000052
540	NM_000053
545	NM_001184
546	NM_000489
547	NM_004321
549	NM_001698
551	NM_000490
554	NM_000054
567	NM_004048
570	NM_001701
576	NM_001294335
577	NM_001704
579	NM_001189
580	NM_000465
582	NM_024649
583	NM_031885
585	NM_033028
590	NM_000055
593	NM_000709
594	NM_183050
602	NM_005178
610	NM_001194
617	NM_004328
629	NM_001710
631	NM_001195
632	NM_199173
633	NM_001711
634	NM_001712
635	NM_001713
640	NM_001715
641	NM_000057
649	NM_006129
650	NM_001200
652	NM_001202
655	NM_001719
657	NM_004329
658	NM_001203
659	NM_001204
667	NM_001723
668	NM_023067
671	NM_001725
672	NM_007294
673	NM_004333
675	NM_000059
678	NM_006887
695	NM_000061
699	NM_004336
701	NM_001211
710	NM_000062
712	NM_015991
715	NM_001733
716	NM_001734
717	NM_000063
718	NM_000064
719	NM_004054
726	NM_004055
727	NM_001735
729	NM_000065
730	NM_000587
731	NM_000562
732	NM_000066
735	NM_001737
745	NM_013279
755	NM_004928
760	NM_000067
762	NM_000717
763	NM_001739
767	NM_004056
771	NM_001218
773	NM_001127221
774	NM_000718
775	NM_000719
776	NM_000720
777	NM_000721
778	NM_005183
779	NM_000069
781	NM_000722
782	NM_000723
783	NM_201590
785	NM_000726
788	NM_000387
790	NM_004341
801	NM_006888
805	NM_001743
808	NM_005184
815	NM_171825
816	NM_172079
818	NM_172171
825	NM_000070
827	NM_014289
841	NM_001228
843	NM_032977
844	NM_001231
845	NM_001232
846	NM_000388
847	NM_001752
857	NM_001753
859	NM_033337
860	NM_001024630
861	NM_001754
866	NM_001756
867	NM_005188
871	NM_001235
875	NM_000071
889	NM_194456
894	NM_001759
905	NM_058241
915	NM_000732
916	NM_000733
917	NM_000073
919	NM_198053
925	NM_001768
930	NM_001770
931	NM_152866
939	NM_001242
943	NM_001243
948	NM_001001547
950	NM_005506
953	NM_001776
956	NM_001248
958	NM_001250
959	NM_000074
960	NM_000610
966	NM_203330
967	NM_001780
973	NM_001783
974	NM_000626
984	NM_001787
987	NM_006726
988	NM_001253
990	NM_001254
998	NM_001791
999	NM_004360
1000	NM_001792
1001	NM_001793
1002	NM_001794
1007	NM_016279
1009	NM_001797
1012	NM_001220488
1013	NM_004933
1016	NM_001291956
1019	NM_000075
1020	NM_004935
1021	NM_001259
1026	NM_078467
1027	NM_004064
1028	NM_000076
1029	NM_000077
1030	NM_004936
1041	NM_001264
1044	NM_001804
1047	NM_004362
1050	NM_004364
1053	NM_001805
1056	NM_001807
1062	NM_001813
1063	NM_016343
1071	NM_000078
1073	NM_021914
1075	NM_001814
1080	NM_000492
1103	NM_020549
1105	NM_001270
1106	NM_001271
1107	NM_001005273
1108	NM_001273
1109	NM_001818
1111	NM_001274
1114	NM_001819
1118	NM_003465
1120	NM_005198
1121	NM_000390
1123	NM_001822
1129	NM_000739
1130	NM_000081
1134	NM_000079
1135	NM_000742
1136	NM_000743
1137	NM_000744
1140	NM_000747
1141	NM_000748
1144	NM_000751
1145	NM_000080
1146	NM_005199
1147	NM_001278
1152	NM_001823
1161	NM_000082
1174	NM_001283
1175	NM_004069
1178	NM_001828
1180	NM_000083
1181	NM_004366
1183	NM_001830
1184	NM_000084
1186	NM_001287
1187	NM_004070
1188	NM_000085
1191	NM_001831
1193	NM_001289
1200	NM_000391
1201	NM_001042432
1203	NM_006493
1213	NM_001288653
1244	NM_000392
1258	NM_001297
1259	NM_000087
1261	NM_001298
1271	NM_001207011
1272	NM_001843
1277	NM_000088
1278	NM_000089
1280	NM_001844
1281	NM_000090
1282	NM_001845
1284	NM_001846
1285	NM_000091
1286	NM_000092
1287	NM_000495
1288	NM_033641
1289	NM_000093
1290	NM_000393
1291	NM_001848
1292	NM_001849
1293	NM_004369
1294	NM_000094
1297	NM_001851
1298	NM_001852
1299	NM_001853
1300	NM_000493
1301	NM_001854
1302	NM_080680
1303	NM_004370
1305	NM_001130103
1308	NM_000494
1311	NM_000095
1312	NM_000754
1314	NM_004371
1316	NM_001300
1337	NM_004373
1340	NM_001863
1349	NM_001866
1352	NM_001303
1355	NM_004376
1356	NM_000096
1357	NM_001868
1371	NM_000097
1373	NM_001875
1374	NM_001876
1376	NM_000098
1380	NM_001006658
1384	NM_000755
1386	NM_001256090
1387	NM_004380
1392	NM_000756
1395	NM_001883
1406	NM_000554
1409	NM_000394
1410	NM_001885
1411	NM_005208
1413	NM_001886
1414	NM_001887
1415	NM_000496
1417	NM_004076
1418	NM_014617
1419	NM_005210
1420	NM_020989
1421	NM_006891
1427	NM_017541
1428	NM_001888
1436	NM_005211
1438	NM_006140
1441	NM_000760
1457	NM_001895
1460	NM_001320
1462	NM_004385
1468	NM_001270888
1475	NM_005213
1476	NM_000100
1482	NM_004387
1487	NM_001012614
1489	NM_001330
1491	NM_001902
1493	NM_005214
1495	NM_001903
1497	NM_004937
1499	NM_001904
1500	NM_001206885
1501	NM_001332
1503	NM_001905
1504	NM_001906
1506	NM_001907
1508	NM_001908
1509	NM_001909
1510	NM_001910
1513	NM_000396
1524	NM_001171174
1528	NM_001914
1535	NM_000101
1536	NM_000397
1537	NM_001916
1540	NM_015247
1544	NM_000761
1545	NM_000104
1555	NM_000767
1557	NM_000769
1559	NM_000771
1565	NM_000106
1577	NM_000777
1581	NM_000780
1583	NM_000781
1584	NM_000497
1585	NM_000498
1586	NM_000102
1588	NM_031226
1589	NM_000500
1591	NM_000782
1593	NM_000784
1594	NM_000785
1600	NM_021080
1602	NM_080759
1605	NM_004393
1615	NM_001349
1621	NM_000787
1629	NM_001918
1630	NM_005215
1632	NM_001919
1634	NM_001920
1636	NM_000789
1639	NM_004082
1641	NM_178151
1643	NM_000107
1644	NM_000790
1650	NM_005216
1654	NM_001193416
1662	NM_004398
1663	NM_030653
1666	NM_001359
1674	NM_001927
1678	NM_004085
1687	NM_004403
1690	NM_004086
1716	NM_080916
1717	NM_001360
1718	NM_014762
1719	NM_000791
1723	NM_001361
1725	NM_001930
1727	NM_000398
1729	NM_005219
1736	NM_001363
1737	NM_001931
1738	NM_000108
1740	NM_001142699
1741	NM_021120
1742	NM_001365
1747	NM_005220
1749	NM_005221
1755	NM_007329
1756	NM_004006
1758	NM_004407
1759	NM_004408
1763	NM_001080449
1767	NM_001369
1768	NM_001370
1769	NM_001206927
1770	NM_001372
1773	NM_005223
1778	NM_001376
1785	NM_001005360
1786	NM_001130823
1788	NM_175629
1789	NM_006892
1793	NM_001380
1794	NM_004946
1795	NM_004947
1796	NM_001381
1798	NM_001382
1801	NM_001383
1804	NM_001039350
1805	NM_001937
1806	NM_000110
1807	NM_001385
1808	NM_001197293
1811	NM_000111
1812	NM_000794
1813	NM_000795
1814	NM_000796
1815	NM_000797
1822	NM_001007026
1824	NM_024422
1826	NM_001389
1828	NM_001942
1829	NM_001943
1832	NM_004415
1834	NM_014208
1836	NM_000112
1837	NM_032978
1855	NM_004421
1856	NM_004422
1857	NM_004423
1859	NM_001396
1861	NM_000113
1889	NM_001397
1890	NM_001953
1891	NM_001398
1892	NM_004092
1893	NM_004425
1896	NM_001399
1906	NM_001955
1908	NM_207034
1909	NM_001957
1910	NM_000115
1911	NM_004426
1917	NM_001958
1938	NM_001961
1947	NM_004429
1950	NM_001963
1951	NM_001407
1952	NM_001408
1954	NM_001410
1956	NM_005228
1959	NM_000399
1960	NM_004430
1962	NM_001966
1967	NM_001414
1968	NM_001415
1969	NM_004431
1981	NM_182917
1984	NM_001970
1991	NM_001972
2006	NM_000501
2010	NM_000117
2011	NM_001039469
2013	NM_001424
2018	NM_004098
2021	NM_004435
2022	NM_000118
2027	NM_053013
2030	NM_001078177
2033	NM_001429
2034	NM_001430
2035	NM_004437
2036	NM_012156
2038	NM_000119
2043	NM_004438
2044	NM_004439
2048	NM_017449
2050	NM_004444
2052	NM_000120
2055	NM_018941
2057	NM_000121
2059	NM_004447
2064	NM_004448
2065	NM_001982
2066	NM_005235
2067	NM_202001
2068	NM_000400
2070	NM_004100
2071	NM_000122
2072	NM_005236
2073	NM_000123
2074	NM_000124
2077	NM_006494
2099	NM_000125
2103	NM_004452
2104	NM_001243518
2108	NM_000126
2109	NM_001985
2110	NM_004453
2113	NM_005238
2120	NM_001987
2121	NM_153717
2122	NM_005241
2125	NM_001988
2131	NM_000127
2132	NM_207122
2138	NM_000503
2146	NM_004456
2147	NM_000506
2151	NM_004101
2153	NM_000130
2155	NM_000131
2157	NM_000132
2158	NM_000133
2159	NM_000504
2160	NM_000128
2161	NM_000505
2162	NM_000129
2165	NM_001994
2170	NM_004102
2171	NM_001444
2173	NM_001446
2175	NM_000135
2176	NM_000136
2177	NM_033084
2178	NM_021922
2182	NM_004458
2184	NM_000137
2186	NM_004459
2187	NM_001018113
2188	NM_022725
2189	NM_004629
2192	NM_006486
2194	NM_004104
2195	NM_005245
2196	NM_001447
2200	NM_000138
2201	NM_001999
2202	NM_001039348
2203	NM_000507
2214	NM_001127593
2218	NM_001079802
2219	NM_002003
2232	NM_004110
2235	NM_000140
2239	NM_001448
2243	NM_021871
2244	NM_005141
2245	NM_004463
2247	NM_002006
2248	NM_005247
2253	NM_033163
2254	NM_002010
2255	NM_004465
2257	NM_021032
2259	NM_004115
2260	NM_023110
2261	NM_000142
2263	NM_000141
2264	NM_213647
2266	NM_000509
2271	NM_000143
2273	NM_001449
2274	NM_201555
2290	NM_005249
2294	NM_001451
2295	NM_001452
2296	NM_001453
2297	NM_004472
2299	NM_012188
2300	NM_005250
2301	NM_012186
2303	NM_005251
2304	NM_004473
2312	NM_002016
2313	NM_002017
2317	NM_001457
2318	NM_001458
2322	NM_004119
2324	NM_182925
2332	NM_002024
2334	NM_002025
2335	NM_212482
2346	NM_001193471
2348	NM_016725
2357	NM_002029
2395	NM_000144
2475	NM_004958
2487	NM_001463
2488	NM_000510
2492	NM_000145
2494	NM_205860
2495	NM_002032
2512	NM_000146
2516	NM_004959
2517	NM_000147
2521	NM_004960
2524	NM_000511
2528	NM_000150
2533	NM_001465
2535	NM_001466
2538	NM_000151
2539	NM_001042351
2548	NM_000152
2554	NM_000806
2556	NM_000808
2559	NM_000811
2560	NM_000812
2561	NM_021911
2562	NM_000814
2563	NM_000815
2564	NM_004961
2565	NM_173536
2566	NM_000816
2567	NM_033223
2570	NM_002043
2571	NM_000817
2581	NM_000153
2582	NM_000403
2583	NM_001478
2584	NM_000154
2588	NM_000512
2591	NM_004482
2593	NM_000156
2615	NM_005512
2617	NM_002047
2622	NM_001481
2623	NM_002049
2624	NM_032638
2625	NM_001002295
2626	NM_002052
2627	NM_005257
2628	NM_001482
2629	NM_001005741
2632	NM_000158
2634	NM_004120
2639	NM_000159
2643	NM_000161
2645	NM_000162
2646	NM_001486
2651	NM_001491
2653	NM_004483
2657	NM_001492
2658	NM_016204
2660	NM_005259
2662	NM_004962
2664	NM_001493
2668	NM_000514
2670	NM_002055
2671	NM_005262
2672	NM_005263
2673	NM_002056
2676	NM_001496
2677	NM_000821
2683	NM_001497
2688	NM_000515
2690	NM_000163
2692	NM_000823
2693	NM_198407
2694	NM_005142
2697	NM_000165
2700	NM_021954
2702	NM_005266
2703	NM_005267
2705	NM_000166
2706	NM_004004
2707	NM_024009
2710	NM_001128127
2717	NM_000169
2719	NM_004484
2720	NM_000404
2729	NM_001498
2730	NM_002061
2731	NM_000170
2733	NM_001003722
2734	NM_001145667
2736	NM_005270
2737	NM_000168
2741	NM_000171
2743	NM_000824
2746	NM_005271
2752	NM_002065
2760	NM_000405
2767	NM_002067
2770	NM_002069
2773	NM_006496
2774	NM_001142339
2775	NM_020988
2776	NM_002072
2778	NM_000516
2779	NM_144499
2780	NM_005272
2782	NM_002074
2792	NM_021955
2796	NM_000825
2798	NM_000406
2799	NM_002076
2811	NM_000173
2812	NM_000407
2815	NM_000174
2819	NM_005276
2820	NM_001083112
2821	NM_000175
2824	NM_001001995
2838	NM_005290
2849	NM_153442
2863	NM_001508
2879	NM_001039848
2880	NM_001509
2888	NM_004490
2889	NM_198679
2890	NM_001114183
2891	NM_001083619
2892	NM_000828
2893	NM_000829
2894	NM_017551
2895	NM_001510
2896	NM_002087
2898	NM_021956
2899	NM_000831
2900	NM_014619
2902	NM_007327
2903	NM_000833
2904	NM_000834
2906	NM_000836
2908	NM_001018077
2909	NM_004491
2911	NM_001278064
2916	NM_000843
2917	NM_000844
2918	NM_000845
2923	NM_005313
2931	NM_019884
2934	NM_000177
2936	NM_000637
2937	NM_000178
2956	NM_000179
2969	NM_032999
2972	NM_001519
2975	NM_001520
2978	NM_000409
2979	NM_002098
2982	NM_000856
2984	NM_004963
2990	NM_000181
2992	NM_004130
2997	NM_002103
2998	NM_021957
3000	NM_000180
3008	NM_005321
3020	NM_002107
3021	NM_005324
3026	NM_004132
3028	NM_004493
3030	NM_000182
3032	NM_000183
3033	NM_005327
3034	NM_002108
3035	NM_002109
3038	NM_005329
3039	NM_000558
3040	NM_000517
3043	NM_000518
3045	NM_000519
3048	NM_000184
3052	NM_005333
3053	NM_000185
3054	NM_005334
3065	NM_004964
3066	NM_001527
3073	NM_000520
3074	NM_000521
3075	NM_000186
3077	NM_000410
3081	NM_000187
3082	NM_000601
3092	NM_005338
3094	NM_005340
3096	NM_002114
3097	NM_006734
3098	NM_000188
3101	NM_002115
3105	NM_002116
3110	NM_005515
3127	NM_002125
3131	NM_002126
3140	NM_001194999
3141	NM_000411
3145	NM_000190
3149	NM_005342
3155	NM_000191
3158	NM_005518
3166	NM_018942
3170	NM_021784
3172	NM_000457
3178	NM_002136
3181	NM_031243
3188	NM_019597
3190	NM_002140
3192	NM_031844
3198	NM_005522
3199	NM_006735
3207	NM_005523
3209	NM_000522
3211	NM_002144
3216	NM_018952
3236	NM_002148
3239	NM_000523
3240	NM_005143
3242	NM_002150
3248	NM_000860
3251	NM_000194
3257	NM_000195
3265	NM_005343
3273	NM_000412
3283	NM_000862
3284	NM_000198
3290	NM_005525
3291	NM_000196
3293	NM_000197
3295	NM_000414
3299	NM_001538
3300	NM_001039550
3305	NM_005527
3315	NM_001540
3321	NM_001542
3329	NM_002156
3339	NM_005529
3340	NM_001543
3350	NM_000524
3356	NM_000621
3357	NM_000867
3358	NM_000868
3361	NM_024012
3371	NM_002160
3373	NM_153281
3394	NM_002163
3418	NM_002168
3420	NM_006899
3423	NM_000202
3425	NM_000203
3426	NM_000204
3431	NM_004509
3458	NM_000619
3459	NM_000416
3460	NM_005534
3475	NM_001007245
3476	NM_001551
3479	NM_000618
3480	NM_000875
3481	NM_000612
3482	NM_000876
3483	NM_004970
3487	NM_001552
3508	NM_002180
3516	NM_005349
3543	NM_020070
3547	NM_001170961
3549	NM_002181
3551	NM_001556
3553	NM_000576
3557	NM_173841
3559	NM_000417
3560	NM_000878
3561	NM_000206
3575	NM_002185
3579	NM_001557
3586	NM_000572
3587	NM_001558
3588	NM_000628
3590	NM_001142784
3593	NM_002187
3594	NM_005535
3604	NM_001561
3607	NM_004514
3611	NM_004517
3614	NM_000883
3617	NM_001563
3619	NM_020238
3624	NM_002192
3628	NM_002194
3630	NM_000207
3633	NM_005540
3636	NM_001567
3640	NM_005543
3643	NM_000208
3651	NM_000209
3655	NM_000210
3660	NM_002199
3662	NM_002460
3664	NM_006147
3665	NM_004031
3667	NM_005544
3673	NM_002203
3674	NM_000419
3675	NM_002204
3676	NM_000885
3679	NM_002206
3681	NM_005353
3688	NM_133376
3689	NM_000211
3690	NM_000212
3691	NM_001005731
3693	NM_002213
3694	NM_000888
3702	NM_005546
3703	NM_001278503
3704	NM_033453
3705	NM_014216
3708	NM_002222
3712	NM_002225
3716	NM_002227
3717	NM_004972
3718	NM_000215
3725	NM_002228
3728	NM_002230
3730	NM_000216
3735	NM_001130089
3736	NM_000217
3737	NM_004974
3738	NM_002232
3741	NM_002234
3745	NM_004975
3746	NM_001112741
3748	NM_004977
3750	NM_004979
3751	NM_012281
3752	NM_004980
3753	NM_000219
3754	NM_002236
3756	NM_172362
3757	NM_000238
3758	NM_000220
3759	NM_000891
3761	NM_152868
3762	NM_000890
3763	NM_002240
3764	NM_004982
3766	NM_002241
3767	NM_000525
3769	NM_002242
3773	NM_018658
3777	NM_002246
3778	NM_002247
3781	NM_021614
3782	NM_002249
3783	NM_002250
3784	NM_000218
3785	NM_172107
3786	NM_004519
3795	NM_000221
3796	NM_001098511
3798	NM_004984
3799	NM_004521
3800	NM_004522
3804	NM_015868
3814	NM_002256
3815	NM_000222
3818	NM_000892
3827	NM_001102416
3832	NM_004523
3835	NM_007317
3845	NM_004985
3848	NM_006121
3849	NM_000423
3850	NM_057088
3851	NM_002272
3852	NM_000424
3853	NM_005554
3854	NM_005555
3857	NM_000226
3858	NM_000421
3859	NM_000223
3860	NM_002274
3861	NM_000526
3868	NM_005557
3872	NM_000422
3875	NM_000224
3880	NM_002276
3883	NM_004138
3887	NM_002281
3888	NM_033033
3889	NM_002282
3891	NM_002283
3908	NM_000426
3909	NM_000227
3910	NM_002290
3911	NM_005560
3912	NM_002291
3913	NM_002292
3914	NM_000228
3915	NM_002293
3918	NM_005562
3920	NM_002294
3921	NM_002295
3930	NM_002296
3931	NM_000229
3932	NM_001042771
3938	NM_002299
3939	NM_005566
3945	NM_002300
3949	NM_000527
3952	NM_000230
3953	NM_002303
3955	NM_001040167
3972	NM_000894
3973	NM_000233
3977	NM_002310
3980	NM_013975
3981	NM_002312
3982	NM_030657
3988	NM_000235
3990	NM_000236
3991	NM_005357
3998	NM_005570
4000	NM_170707
4001	NM_005573
4007	NM_006150
4009	NM_001174069
4010	NM_002316
4014	NM_000427
4015	NM_002317
4017	NM_002318
4018	NM_005577
4023	NM_000237
4035	NM_002332
4036	NM_004525
4038	NM_002334
4040	NM_002336
4041	NM_002335
4043	NM_002337
4051	NM_000896
4053	NM_000428
4054	NM_001130144
4068	NM_002351
4069	NM_000239
4070	NM_002353
4072	NM_002354
4082	NM_002356
4086	NM_005900
4087	NM_005901
4088	NM_005902
4089	NM_005359
4091	NM_005585
4093	NM_001127217
4094	NM_005360
4099	NM_002361
4117	NM_001242957
4125	NM_000528
4126	NM_005908
4128	NM_000240
4130	NM_002373
4131	NM_005909
4133	NM_002374
4135	NM_033063
4137	NM_005910
4141	NM_004990
4143	NM_000429
4144	NM_005911
4148	NM_002381
4149	NM_002382
4151	NM_203377
4153	NM_000242
4154	NM_021038
4157	NM_002386
4158	NM_000529
4160	NM_005912
4163	NM_002387
4166	NM_021615
4171	NM_004526
4173	NM_005914
4175	NM_005915
4179	NM_002389
4191	NM_005918
4193	NM_002392
4200	NM_002396
4204	NM_004992
4208	NM_002397
4210	NM_000243
4212	NM_170674
4214	NM_005921
4221	NM_130799
4222	NM_004527
4232	NM_177524
4233	NM_001127500
4234	NM_005371
4247	NM_002408
4254	NM_000899
4256	NM_000900
4261	NM_000246
4281	NM_000381
4284	NM_012064
4285	NM_005932
4286	NM_000248
4287	NM_004993
4288	NM_002417
4292	NM_000249
4297	NM_001197104
4298	NM_005934
4306	NM_000901
4308	NM_002420
4311	NM_007289
4312	NM_002421
4313	NM_004530
4318	NM_004994
4322	NM_002427
4323	NM_004995
4327	NM_002429
4329	NM_005589
4330	NM_002430
4337	NM_005943
4338	NM_176806
4351	NM_002435
4352	NM_005373
4353	NM_000250
4358	NM_002437
4359	NM_000530
4361	NM_005591
4363	NM_004996
4436	NM_000251
4437	NM_002439
4481	NM_138715
4487	NM_002448
4488	NM_002449
4507	NM_002451
4522	NM_005956
4524	NM_005957
4528	NM_001005369
4534	NM_000252
4542	NM_012335
4547	NM_000253
4548	NM_000254
4552	NM_002454
4585	NM_018406
4588	NM_005961
4591	NM_015294
4593	NM_005592
4594	NM_000255
4595	NM_001128425
4598	NM_000431
4604	NM_002465
4607	NM_000256
4613	NM_005378
4615	NM_002468
4618	NM_002469
4620	NM_017534
4621	NM_002470
4622	NM_017533
4624	NM_002471
4625	NM_000257
4626	NM_002472
4627	NM_002473
4628	NM_001256012
4629	NM_002474
4633	NM_000432
4634	NM_000258
4635	NM_001002841
4638	NM_053025
4640	NM_005379
4641	NM_033375
4643	NM_004998
4644	NM_000259
4645	NM_001080467
4646	NM_004999
4647	NM_000260
4649	NM_006901
4650	NM_001130065
4653	NM_000261
4654	NM_002478
4659	NM_002480
4668	NM_000262
4669	NM_000263
4670	NM_005968
4674	NM_021963
4675	NM_004538
4683	NM_002485
4688	NM_000433
4689	NM_013416
4692	NM_002487
4693	NM_000266
4694	NM_004541
4695	NM_002488
4697	NM_002489
4700	NM_002490
4704	NM_005002
4705	NM_004544
4709	NM_002491
4715	NM_005005
4719	NM_005006
4720	NM_004550
4722	NM_004551
4723	NM_007103
4724	NM_002495
4726	NM_004553
4728	NM_002496
4729	NM_021074
4734	NM_006154
4741	NM_005382
4744	NM_021076
4745	NM_006157
4747	NM_006158
4750	NM_012224
4756	NM_002499
4758	NM_000434
4760	NM_002500
4763	NM_000267
4771	NM_000268
4774	NM_005595
4775	NM_004555
4780	NM_006164
4781	NM_001190737
4784	NM_001271043
4790	NM_003998
4791	NM_001077494
4792	NM_020529
4803	NM_002506
4810	NM_198270
4811	NM_002508
4838	NM_018055
4841	NM_001145408
4846	NM_000603
4849	NM_014516
4851	NM_017617
4853	NM_024408
4854	NM_000435
4855	NM_004557
4856	NM_002514
4860	NM_000270
4862	NM_002518
4863	NM_002519
4864	NM_000271
4867	NM_000272
4868	NM_004646
4869	NM_002520
4878	NM_006172
4882	NM_003995
4891	NM_000617
4893	NM_002524
4897	NM_001193582
4902	NM_004558
4905	NM_006178
4913	NM_002528
4914	NM_001012331
4915	NM_006180
4919	NM_005012
4920	NM_004560
4921	NM_006182
4929	NM_006186
4935	NM_000273
4942	NM_000274
4943	NM_002536
4948	NM_000275
4952	NM_000276
4967	NM_002541
4968	NM_016821
4976	NM_015560
4982	NM_002546
4983	NM_002547
4988	NM_001145287
4990	NM_007374
4998	NM_004153
5000	NM_002552
5007	NM_002556
5009	NM_000531
5015	NM_172337
5016	NM_002557
5018	NM_005015
5019	NM_000436
5026	NM_002561
5032	NM_002566
5046	NM_002570
5048	NM_000430
5053	NM_000277
5054	NM_000602
5063	NM_002578
5064	NM_001040134
5071	NM_004562
5073	NM_002582
5075	NM_006192
5076	NM_003990
5077	NM_181457
5079	NM_016734
5080	NM_000280
5083	NM_006194
5091	NM_000920
5092	NM_000281
5093	NM_006196
5095	NM_000282
5096	NM_000532
5105	NM_002591
5106	NM_004563
5116	NM_006031
5119	NM_002768
5122	NM_000439
5125	NM_001190482
5127	NM_006201
5130	NM_005017
5144	NM_001104631
5145	NM_000440
5146	NM_006204
5147	NM_002601
5148	NM_002602
5149	NM_006205
5152	NM_002606
5155	NM_002608
5156	NM_006206
5158	NM_000283
5159	NM_002609
5160	NM_000284
5162	NM_000925
5165	NM_001142386
5167	NM_006208
5168	NM_006209
5172	NM_000441
5173	NM_024411
5174	NM_002614
5175	NM_000442
5176	NM_002615
5184	NM_000285
5188	NM_004564
5189	NM_000466
5190	NM_000287
5191	NM_000288
5192	NM_153818
5193	NM_000286
5194	NM_002618
5195	NM_004565
5207	NM_002625
5211	NM_002626
5213	NM_000289
5214	NM_002627
5216	NM_005022
5224	NM_000290
5230	NM_000291
5236	NM_002633
5238	NM_001199917
5243	NM_000927
5244	NM_000443
5250	NM_005888
5251	NM_000444
5253	NM_005392
5255	NM_002637
5256	NM_000292
5257	NM_000293
5261	NM_000294
5264	NM_006214
5265	NM_000295
5266	NM_002638
5269	NM_004568
5274	NM_005025
5277	NM_002641
5279	NM_002642
5283	NM_004569
5288	NM_004570
5290	NM_006218
5293	NM_005026
5295	NM_181523
5296	NM_005027
5297	NM_058004
5307	NM_002653
5308	NM_153427
5309	NM_005029
5310	NM_000296
5311	NM_000297
5313	NM_000298
5314	NM_138694
5315	NM_001206796
5317	NM_001005337
5318	NM_004572
5322	NM_000929
5324	NM_002655
5328	NM_002658
5330	NM_004573
5333	NM_001130964
5336	NM_002661
5337	NM_002662
5338	NM_002663
5339	NM_000445
5340	NM_000301
5345	NM_000934
5346	NM_002666
5350	NM_002667
5351	NM_000302
5352	NM_000935
5354	NM_000533
5357	NM_002670
5358	NM_005032
5362	NM_025179
5364	NM_002673
5365	NM_005393
5373	NM_000303
5375	NM_002677
5376	NM_000304
5378	NM_000534
5393	NM_001034194
5395	NM_000535
5396	NM_022716
5406	NM_000936
5420	NM_005397
5422	NM_016937
5424	NM_002691
5426	NM_006231
5428	NM_002693
5429	NM_006502
5434	NM_002695
5442	NM_005035
5443	NM_001035256
5444	NM_000446
5445	NM_000305
5446	NM_000940
5447	NM_000941
5449	NM_000306
5455	NM_006236
5456	NM_000307
5459	NM_002700
5468	NM_015869
5469	NM_004774
5476	NM_000308
5479	NM_000942
5498	NM_000309
5500	NM_206876
5502	NM_006741
5506	NM_002711
5507	NM_005398
5515	NM_002715
5518	NM_014225
5521	NM_181678
5528	NM_006245
5530	NM_000944
5533	NM_001243975
5538	NM_000310
5549	NM_002725
5551	NM_001083116
5566	NM_002730
5568	NM_002732
5573	NM_002734
5579	NM_002738
5580	NM_006254
5582	NM_002739
5587	NM_002742
5589	NM_002743
5590	NM_002744
5591	NM_006904
5592	NM_006258
5594	NM_002745
5598	NM_002749
5602	NM_138982
5604	NM_002755
5605	NM_030662
5606	NM_145109
5611	NM_006260
5621	NM_000311
5624	NM_000312
5625	NM_016335
5626	NM_006261
5627	NM_000313
5630	NM_006262
5631	NM_002764
5644	NM_002769
5648	NM_139125
5649	NM_005045
5651	NM_002772
5654	NM_002775
5660	NM_002778
5663	NM_000021
5664	NM_000447
5696	NM_148919
5700	NM_002802
5702	NM_002804
5717	NM_002815
5723	NM_004577
5727	NM_000264
5728	NM_000314
5734	NM_000958
5740	NM_000961
5741	NM_000315
5744	NM_198965
5745	NM_000316
5746	NM_005048
5753	NM_005975
5781	NM_002834
5788	NM_002838
5789	NM_130391
5795	NM_002843
5799	NM_002847
5803	NM_002851
5805	NM_000317
5806	NM_002852
5813	NM_005859
5818	NM_002855
5824	NM_002857
5825	NM_002858
5826	NM_005050
5828	NM_000318
5830	NM_001131025
5831	NM_006907
5832	NM_002860
5834	NM_002862
5836	NM_002863
5837	NM_005609
5858	NM_002864
5859	NM_005051
5860	NM_000320
5873	NM_004580
5879	NM_018890
5880	NM_002872
5881	NM_005052
5885	NM_006265
5888	NM_002875
5889	NM_058216
5891	NM_014226
5892	NM_002878
5894	NM_002880
5896	NM_000448
5897	NM_000536
5898	NM_005402
5903	NM_006267
5908	NM_015646
5913	NM_005055
5914	NM_000964
5915	NM_000965
5916	NM_000966
5917	NM_002887
5921	NM_002890
5922	NM_006506
5925	NM_000321
5927	NM_001042603
5932	NM_002894
5949	NM_002900
5950	NM_006744
5956	NM_020061
5959	NM_002905
5961	NM_000322
5962	NM_002906
5965	NM_002907
5970	NM_021975
5971	NM_006509
5972	NM_000537
5977	NM_006268
5978	NM_005612
5979	NM_020975
5980	NM_002912
5989	NM_002918
5992	NM_213594
5993	NM_000449
5994	NM_000538
5995	NM_001012720
5997	NM_002923
6005	NM_000324
6010	NM_000539
6011	NM_002929
6016	NM_006912
6017	NM_000326
6046	NM_005104
6091	NM_002941
6094	NM_000327
6095	NM_134260
6096	NM_006914
6097	NM_005060
6098	NM_002944
6100	NM_203288
6101	NM_006269
6102	NM_006915
6103	NM_000328
6121	NM_000329
6125	NM_000969
6134	NM_006013
6135	NM_000975
6138	NM_002948
6154	NM_000987
6165	NM_000996
6182	NM_002949
6185	NM_002951
6197	NM_004586
6201	NM_001011
6204	NM_001014
6218	NM_001021
6223	NM_001022
6228	NM_001025
6229	NM_033022
6231	NM_001029
6234	NM_001031
6235	NM_001032
6237	NM_006270
6247	NM_000330
6249	NM_002956
6253	NM_005619
6259	NM_001005861
6261	NM_000540
6262	NM_001035
6263	NM_001036
6274	NM_002960
6294	NM_002967
6295	NM_000541
6299	NM_002968
6301	NM_006513
6305	NM_002972
6307	NM_006745
6309	NM_006918
6310	NM_000332
6311	NM_002973
6318	NM_002974
6323	NM_001165963
6324	NM_001037
6326	NM_021007
6327	NM_004588
6328	NM_006922
6329	NM_000334
6330	NM_174934
6331	NM_198056
6334	NM_014191
6335	NM_002977
6336	NM_006514
6337	NM_001038
6338	NM_000336
6340	NM_001039
6341	NM_004589
6342	NM_002979
6368	NM_145898
6382	NM_001006946
6389	NM_004168
6390	NM_003000
6391	NM_003001
6392	NM_003002
6397	NM_003003
6399	NM_001011658
6403	NM_003005
6418	NM_001122821
6422	NM_003012
6423	NM_003013
6426	NM_001078166
6427	NM_003016
6439	NM_198843
6440	NM_003018
6441	NM_003019
6442	NM_000023
6443	NM_000232
6444	NM_000337
6445	NM_000231
6448	NM_000199
6452	NM_003023
6468	NM_022039
6469	NM_000193
6473	NM_000451
6476	NM_001041
6483	NM_006927
6484	NM_001254757
6487	NM_006279
6491	NM_003035
6492	NM_005068
6495	NM_005982
6496	NM_005413
6497	NM_003036
6498	NM_001145097
6499	NM_006929
6500	NM_006930
6505	NM_004170
6507	NM_004172
6508	NM_005070
6509	NM_003038
6513	NM_006516
6514	NM_000340
6518	NM_003039
6519	NM_000341
6521	NM_000342
6522	NM_003040
6523	NM_000343
6524	NM_003041
6528	NM_000453
6529	NM_003042
6530	NM_001043
6531	NM_001044
6532	NM_001045
6535	NM_005629
6536	NM_201649
6540	NM_016615
6547	NM_058240
6548	NM_003047
6550	NM_004174
6554	NM_003049
6557	NM_000338
6558	NM_001046
6559	NM_000339
6561	NM_022444
6566	NM_003051
6567	NM_006517
6569	NM_003052
6571	NM_003054
6572	NM_003055
6575	NM_006749
6576	NM_005984
6578	NM_005630
6583	NM_003059
6584	NM_003060
6591	NM_003068
6594	NM_003069
6595	NM_003070
6597	NM_001128849
6598	NM_003073
6601	NM_003075
6603	NM_001098426
6605	NM_003079
6606	NM_000344
6607	NM_017411
6608	NM_005631
6609	NM_000543
6611	NM_004595
6616	NM_130811
6622	NM_000345
6626	NM_004596
6628	NM_003091
6638	NM_022807
6640	NM_003098
6647	NM_000454
6651	NM_138927
6653	NM_003105
6654	NM_005633
6655	NM_006939
6657	NM_003106
6658	NM_005634
6659	NM_003107
6660	NM_006940
6662	NM_000346
6663	NM_006941
6664	NM_003108
6671	NM_003112
6674	NM_172218
6683	NM_014946
6687	NM_003119
6695	NM_004598
6697	NM_003124
6708	NM_003126
6709	NM_001130438
6710	NM_001024858
6711	NM_003128
6712	NM_006946
6714	NM_005417
6716	NM_000348
6717	NM_003130
6718	NM_005989
6729	NM_003136
6731	NM_006947
6736	NM_003140
6748	NM_001204526
6764	NM_005418
6768	NM_021978
6770	NM_000349
6772	NM_007315
6773	NM_005419
6774	NM_139276
6777	NM_012448
6778	NM_003153
6785	NM_022726
6786	NM_003156
6787	NM_003157
6789	NM_006282
6792	NM_003159
6794	NM_000455
6795	NM_001015878
6812	NM_003165
6813	NM_006949
6820	NM_177973
6821	NM_000456
6833	NM_000352
6834	NM_003172
6843	NM_014231
6850	NM_001135052
6853	NM_133499
6854	NM_133625
6855	NM_003179
6857	NM_005639
6860	NM_020783
6862	NM_003181
6866	NM_013251
6868	NM_003183
6870	NM_001059
6872	NM_004606
6873	NM_003184
6874	NM_003185
6878	NM_005641
6884	NM_005645
6885	NM_003188
6888	NM_006755
6890	NM_000593
6891	NM_000544
6892	NM_003190
6898	NM_000353
6899	NM_080647
6900	NM_005076
6901	NM_000116
6904	NM_005993
6905	NM_003193
6906	NM_000354
6907	NM_005647
6908	NM_003194
6909	NM_005994
6910	NM_000192
6911	NM_004608
6915	NM_201636
6916	NM_001061
6925	NM_001083962
6926	NM_005996
6927	NM_000545
6928	NM_000458
6929	NM_003200
6935	NM_030751
6938	NM_207036
6942	NM_005650
6947	NM_001062
6948	NM_000355
6949	NM_001135243
6997	NM_003212
7003	NM_021961
7007	NM_005422
7010	NM_000459
7015	NM_198253
7018	NM_001063
7019	NM_003201
7021	NM_003221
[truncated: 2,726 more rows]

## Sheet: Ensembl_Canonical_gnomAD
ENSG	e!103_Ensembl_Canonical
ENSG00000033627	ENST00000264649
ENSG00000176697	ENST00000438929
ENSG00000014216	ENST00000527323
ENSG00000175344	ENST00000454250
ENSG00000109572	ENST00000347613
ENSG00000095596	ENST00000224356
ENSG00000196352	ENST00000367067
ENSG00000151834	ENST00000507069
ENSG00000111087	ENST00000228682
ENSG00000168959	ENST00000305447
ENSG00000100644	ENST00000539097
ENSG00000130396	ENST00000400822
ENSG00000185630	ENST00000420696
ENSG00000154678	ENST00000396193
ENSG00000105851	ENST00000496166
ENSG00000163635	ENST00000522345
ENSG00000205726	ENST00000381318
ENSG00000066336	ENST00000227163
ENSG00000126351	ENST00000264637
ENSG00000196689	ENST00000425167
ENSG00000152422	ENST00000511817
ENSG00000097046	ENST00000428239
ENSG00000163618	ENST00000383710
ENSG00000083290	ENST00000395544
ENSG00000175216	ENST00000529230
ENSG00000094631	ENST00000376619
ENSG00000139679	ENST00000378434
ENSG00000143147	ENST00000537209
ENSG00000136643	ENST00000366960
ENSG00000147274	ENST00000320676
ENSG00000122970	ENST00000242591
ENSG00000113430	ENST00000613726
ENSG00000145979	ENST00000606214
ENSG00000167165	ENST00000305139
ENSG00000143199	ENST00000367851
ENSG00000158296	ENST00000279027
ENSG00000125885	ENST00000378886
ENSG00000168389	ENST00000372809
ENSG00000135597	ENST00000450536
ENSG00000214413	ENST00000454061
ENSG00000174373	ENST00000680220
ENSG00000182150	ENST00000653738
ENSG00000171428	ENST00000545197
ENSG00000196136	ENST00000467132
ENSG00000090861	ENST00000565361
ENSG00000183044	ENST00000567812
ENSG00000165029	ENST00000678995
ENSG00000107331	ENST00000614293
ENSG00000167972	ENST00000301732
ENSG00000131269	ENST00000645829
ENSG00000204574	ENST00000441867
ENSG00000198691	ENST00000370225
ENSG00000097007	ENST00000372348
ENSG00000143322	ENST00000502732
ENSG00000115361	ENST00000233710
ENSG00000117054	ENST00000370834
ENSG00000122971	ENST00000242592
ENSG00000196177	ENST00000358776
ENSG00000072778	ENST00000543245
ENSG00000075239	ENST00000672354
ENSG00000120437	ENST00000367048
ENSG00000108684	ENST00000225823
ENSG00000131473	ENST00000590151
ENSG00000100412	ENST00000396512
ENSG00000161533	ENST00000293217
ENSG00000134575	ENST00000672636
ENSG00000102575	ENST00000218758
ENSG00000134940	ENST00000533904
ENSG00000143632	ENST00000366684
ENSG00000107796	ENST00000224784
ENSG00000075624	ENST00000674681
ENSG00000159251	ENST00000290378
ENSG00000184009	ENST00000681052
ENSG00000163017	ENST00000409624
ENSG00000130402	ENST00000252699
ENSG00000136518	ENST00000429709
ENSG00000072110	ENST00000538545
ENSG00000077522	ENST00000366578
ENSG00000115170	ENST00000434821
ENSG00000114739	ENST00000352511
ENSG00000139567	ENST00000550683
ENSG00000243989	ENST00000404366
ENSG00000196839	ENST00000372874
ENSG00000160710	ENST00000368474
ENSG00000197381	ENST00000360697
ENSG00000164742	ENST00000297323
ENSG00000078295	ENST00000338316
ENSG00000173175	ENST00000462833
ENSG00000148700	ENST00000356080
ENSG00000156110	ENST00000539909
ENSG00000143799	ENST00000366794
ENSG00000150594	ENST00000280155
ENSG00000043591	ENST00000369295
ENSG00000239900	ENST00000680978
ENSG00000100280	ENST00000357586
ENSG00000106624	ENST00000223357
ENSG00000038002	ENST00000264595
ENSG00000157766	ENST00000560601
ENSG00000162688	ENST00000294724
ENSG00000101384	ENST00000254958
ENSG00000144891	ENST00000497524
ENSG00000180772	ENST00000371906
ENSG00000172482	ENST00000307503
ENSG00000169297	ENST00000378970
ENSG00000101444	ENST00000217426
ENSG00000145192	ENST00000273784
ENSG00000106992	ENST00000223836
ENSG00000004455	ENST00000672715
ENSG00000142208	ENST00000554581
ENSG00000105221	ENST00000392038
ENSG00000148218	ENST00000409155
ENSG00000158578	ENST00000650242
ENSG00000163631	ENST00000295897
ENSG00000101986	ENST00000218104
ENSG00000111275	ENST00000261733
ENSG00000137124	ENST00000377698
ENSG00000184254	ENST00000329841
ENSG00000072210	ENST00000671878
ENSG00000173208	ENST00000308666
ENSG00000149925	ENST00000642816
ENSG00000136872	ENST00000647789
ENSG00000171094	ENST00000389048
ENSG00000012779	ENST00000374391
ENSG00000132965	ENST00000617770
ENSG00000179477	ENST00000647874
ENSG00000161905	ENST00000293761
ENSG00000179593	ENST00000380183
ENSG00000162551	ENST00000374840
ENSG00000156150	ENST00000647563
ENSG00000125363	ENST00000380712
ENSG00000104899	ENST00000221496
ENSG00000135409	ENST00000257863
ENSG00000116748	ENST00000520113
ENSG00000116337	ENST00000369840
ENSG00000136717	ENST00000316724
ENSG00000145020	ENST00000273588
ENSG00000214274	ENST00000336811
ENSG00000029534	ENST00000265709
ENSG00000145362	ENST00000672209
ENSG00000151150	ENST00000280772
ENSG00000151729	ENST00000281456
ENSG00000135046	ENST00000376911
ENSG00000120868	ENST00000551964
ENSG00000034053	ENST00000558402
ENSG00000134982	ENST00000257430
ENSG00000160224	ENST00000291582
ENSG00000101966	ENST00000355640
ENSG00000118137	ENST00000375323
ENSG00000158874	ENST00000464492
ENSG00000084674	ENST00000233242
ENSG00000234906	ENST00000590360
ENSG00000110245	ENST00000375345
ENSG00000130203	ENST00000252486
ENSG00000091583	ENST00000205948
ENSG00000142192	ENST00000346798
ENSG00000198931	ENST00000378364
ENSG00000026103	ENST00000652046
ENSG00000117560	ENST00000367721
ENSG00000167580	ENST00000199280
ENSG00000171885	ENST00000672981
ENSG00000169083	ENST00000374690
ENSG00000091262	ENST00000205557
ENSG00000095139	ENST00000359415
ENSG00000118520	ENST00000356962
ENSG00000067560	ENST00000679208
ENSG00000047648	ENST00000337414
ENSG00000141522	ENST00000583868
ENSG00000168421	ENST00000381799
ENSG00000165462	ENST00000298231
ENSG00000138175	ENST00000260746
ENSG00000120500	ENST00000307959
ENSG00000100299	ENST00000216124
ENSG00000113273	ENST00000264914
ENSG00000101846	ENST00000674499
ENSG00000006756	ENST00000381154
ENSG00000157399	ENST00000672027
ENSG00000099889	ENST00000263207
ENSG00000104763	ENST00000381733
ENSG00000139352	ENST00000266744
ENSG00000126522	ENST00000304874
ENSG00000070669	ENST00000394308
ENSG00000108381	ENST00000263080
ENSG00000198363	ENST00000379454
ENSG00000130707	ENST00000372394
ENSG00000152092	ENST00000361833
ENSG00000117601	ENST00000367698
ENSG00000140836	ENST00000641206
ENSG00000138363	ENST00000236959
ENSG00000149311	ENST00000278616
ENSG00000142599	ENST00000337907
ENSG00000163399	ENST00000537345
ENSG00000018625	ENST00000361216
ENSG00000105409	ENST00000545399
ENSG00000143153	ENST00000367816
ENSG00000137731	ENST00000292079
ENSG00000196296	ENST00000357084
ENSG00000174437	ENST00000539276
ENSG00000157087	ENST00000360273
ENSG00000067842	ENST00000263519
ENSG00000058668	ENST00000357681
ENSG00000152234	ENST00000398752
ENSG00000164904	ENST00000636879
ENSG00000099624	ENST00000215375
ENSG00000124172	ENST00000243997
ENSG00000154518	ENST00000284727
ENSG00000114573	ENST00000273398
ENSG00000116039	ENST00000234396
ENSG00000147416	ENST00000276390
ENSG00000131100	ENST00000253413
ENSG00000071553	ENST00000369762
ENSG00000165240	ENST00000341514
ENSG00000123191	ENST00000242839
ENSG00000175054	ENST00000350721
ENSG00000085224	ENST00000373344
ENSG00000130294	ENST00000404283
ENSG00000148090	ENST00000375731
ENSG00000101200	ENST00000380293
ENSG00000126895	ENST00000430697
ENSG00000166710	ENST00000559916
ENSG00000136881	ENST00000259407
ENSG00000121753	ENST00000373658
ENSG00000135298	ENST00000370598
ENSG00000109705	ENST00000382438
ENSG00000138376	ENST00000260947
ENSG00000174483	ENST00000318312
ENSG00000125124	ENST00000245157
ENSG00000140463	ENST00000268057
ENSG00000114200	ENST00000264381
ENSG00000248098	ENST00000457836
ENSG00000083123	ENST00000320393
ENSG00000069399	ENST00000164227
ENSG00000099822	ENST00000251287
ENSG00000074582	ENST00000431802
ENSG00000243649	ENST00000425368
ENSG00000125864	ENST00000377873
ENSG00000242252	ENST00000368272
ENSG00000182492	ENST00000331595
ENSG00000079385	ENST00000161559
ENSG00000145692	ENST00000274353
ENSG00000136573	ENST00000259089
ENSG00000197299	ENST00000355112
ENSG00000168487	ENST00000306385
ENSG00000125845	ENST00000378827
ENSG00000125378	ENST00000245451
ENSG00000101144	ENST00000395863
ENSG00000107779	ENST00000372037
ENSG00000138696	ENST00000440890
ENSG00000204217	ENST00000374580
ENSG00000151914	ENST00000680361
ENSG00000183770	ENST00000648323
ENSG00000101425	ENST00000262865
ENSG00000012048	ENST00000471181
ENSG00000157764	ENST00000644969
ENSG00000139618	ENST00000380152
ENSG00000152518	ENST00000282388
ENSG00000010671	ENST00000621635
ENSG00000169679	ENST00000302759
ENSG00000156970	ENST00000412359
ENSG00000149131	ENST00000403558
ENSG00000173372	ENST00000374642
ENSG00000159403	ENST00000536053
ENSG00000182326	ENST00000406697
ENSG00000166278	ENST00000299367
ENSG00000125730	ENST00000245907
ENSG00000171860	ENST00000307637
ENSG00000149260	ENST00000456580
ENSG00000106804	ENST00000223642
ENSG00000039537	ENST00000337836
ENSG00000112936	ENST00000313164
ENSG00000157131	ENST00000361249
ENSG00000021852	ENST00000371237
ENSG00000113600	ENST00000263408
ENSG00000124920	ENST00000278836
ENSG00000160226	ENST00000397956
ENSG00000104267	ENST00000285379
ENSG00000167434	ENST00000300900
ENSG00000174990	ENST00000649794
ENSG00000178538	ENST00000317995
ENSG00000074410	ENST00000178638
ENSG00000141837	ENST00000638029
ENSG00000148408	ENST00000371355
ENSG00000151067	ENST00000399634
ENSG00000157388	ENST00000288139
ENSG00000198216	ENST00000367573
ENSG00000102001	ENST00000376265
ENSG00000081248	ENST00000362061
ENSG00000153956	ENST00000356253
ENSG00000067191	ENST00000394303
ENSG00000165995	ENST00000324631
ENSG00000182389	ENST00000539935
ENSG00000178537	ENST00000319017
ENSG00000084774	ENST00000264705
ENSG00000198668	ENST00000356978
ENSG00000143933	ENST00000409563
ENSG00000160014	ENST00000291295
ENSG00000070808	ENST00000672396
ENSG00000058404	ENST00000395749
ENSG00000148660	ENST00000423381
ENSG00000092529	ENST00000397163
ENSG00000077274	ENST00000324068
ENSG00000064012	ENST00000358485
ENSG00000003400	ENST00000286186
ENSG00000143318	ENST00000368078
ENSG00000118729	ENST00000261448
ENSG00000036828	ENST00000498619
ENSG00000121691	ENST00000241052
ENSG00000105974	ENST00000341049
ENSG00000182533	ENST00000343849
ENSG00000124813	ENST00000576263
ENSG00000159216	ENST00000300305
ENSG00000170099	ENST00000341584
ENSG00000110395	ENST00000264033
ENSG00000149257	ENST00000524558
ENSG00000160200	ENST00000352178
ENSG00000001631	ENST00000394507
ENSG00000118971	ENST00000675880
ENSG00000082258	ENST00000264157
ENSG00000167286	ENST00000300692
ENSG00000198851	ENST00000361763
ENSG00000160654	ENST00000532917
ENSG00000198821	ENST00000362089
ENSG00000153563	ENST00000409511
ENSG00000177455	ENST00000324662
ENSG00000156738	ENST00000345732
ENSG00000139193	ENST00000266557
ENSG00000120949	ENST00000263932
ENSG00000135218	ENST00000447544
ENSG00000138760	ENST00000640634
ENSG00000138185	ENST00000371207
ENSG00000168032	ENST00000301825
ENSG00000101017	ENST00000372285
ENSG00000102245	ENST00000370629
ENSG00000026508	ENST00000428726
ENSG00000085063	ENST00000651785
ENSG00000135404	ENST00000549117
ENSG00000105369	ENST00000597454
ENSG00000007312	ENST00000392795
ENSG00000248333	ENST00000407249
ENSG00000198589	ENST00000357115
ENSG00000096401	ENST00000371477
ENSG00000094804	ENST00000209728
ENSG00000070831	ENST00000648594
ENSG00000039068	ENST00000261769
ENSG00000170558	ENST00000269141
ENSG00000062038	ENST00000264012
ENSG00000179242	ENST00000614565
ENSG00000113100	ENST00000231021
ENSG00000140937	ENST00000268603
ENSG00000140945	ENST00000268613
ENSG00000129910	ENST00000289746
ENSG00000145526	ENST00000382275
ENSG00000135446	ENST00000257904
ENSG00000164885	ENST00000485972
ENSG00000105810	ENST00000424848
ENSG00000124762	ENST00000405375
ENSG00000111276	ENST00000396340
ENSG00000129757	ENST00000414822
ENSG00000147889	ENST00000498124
ENSG00000147883	ENST00000276925
ENSG00000204539	ENST00000376288
ENSG00000113722	ENST00000231656
ENSG00000153132	ENST00000414773
ENSG00000245848	ENST00000498907
ENSG00000092067	ENST00000206513
ENSG00000170835	ENST00000372080
ENSG00000138778	ENST00000265148
ENSG00000117724	ENST00000366955
ENSG00000087237	ENST00000200676
ENSG00000165410	ENST00000298159
ENSG00000109861	ENST00000227266
ENSG00000001626	ENST00000003084
ENSG00000070748	ENST00000337653
ENSG00000153922	ENST00000614616
ENSG00000173575	ENST00000394196
ENSG00000170004	ENST00000380358
ENSG00000111642	ENST00000645095
ENSG00000198610	ENST00000380448
ENSG00000149554	ENST00000427383
ENSG00000089199	ENST00000378961
ENSG00000133063	ENST00000367229
ENSG00000100288	ENST00000406938
ENSG00000188419	ENST00000357749
ENSG00000128656	ENST00000409900
ENSG00000181072	ENST00000680005
ENSG00000143669	ENST00000389793
ENSG00000138435	ENST00000261007
ENSG00000120903	ENST00000407991
ENSG00000080644	ENST00000326828
ENSG00000101204	ENST00000370263
ENSG00000170175	ENST00000306071
ENSG00000160716	ENST00000637900
ENSG00000135902	ENST00000258385
ENSG00000108556	ENST00000649488
ENSG00000196811	ENST00000651502
ENSG00000213341	ENST00000370397
ENSG00000166165	ENST00000348956
ENSG00000049167	ENST00000265038
ENSG00000106367	ENST00000429457
ENSG00000042753	ENST00000601498
ENSG00000105205	ENST00000221804
ENSG00000188037	ENST00000343257
ENSG00000114859	ENST00000265593
ENSG00000073464	ENST00000421085
ENSG00000171365	ENST00000376088
ENSG00000103249	ENST00000262318
ENSG00000186510	ENST00000331433
ENSG00000184908	ENST00000375679
ENSG00000120885	ENST00000316403
ENSG00000155962	ENST00000369449
ENSG00000166340	ENST00000299427
ENSG00000188603	ENST00000569430
ENSG00000102805	ENST00000636183
ENSG00000141367	ENST00000621829
ENSG00000023839	ENST00000647814
ENSG00000070729	ENST00000251102
ENSG00000198515	ENST00000514170
ENSG00000144191	ENST00000272602
ENSG00000122756	ENST00000378980
ENSG00000018236	ENST00000551295
ENSG00000108821	ENST00000225964
ENSG00000164692	ENST00000297268
ENSG00000139219	ENST00000380518
ENSG00000168542	ENST00000304636
ENSG00000187498	ENST00000375820
ENSG00000134871	ENST00000360467
ENSG00000169031	ENST00000396578
ENSG00000081052	ENST00000396625
ENSG00000188153	ENST00000328300
ENSG00000197565	ENST00000394872
ENSG00000130635	ENST00000371817
ENSG00000204262	ENST00000374866
ENSG00000142156	ENST00000361866
ENSG00000142173	ENST00000300527
ENSG00000163359	ENST00000295550
ENSG00000114270	ENST00000328333
ENSG00000112280	ENST00000357250
ENSG00000049089	ENST00000372748
ENSG00000092758	ENST00000649368
ENSG00000123500	ENST00000327673
ENSG00000060718	ENST00000358392
ENSG00000204248	ENST00000341947
ENSG00000111799	ENST00000322507
ENSG00000197467	ENST00000645393
ENSG00000065618	ENST00000648076
ENSG00000105664	ENST00000222271
ENSG00000093010	ENST00000678769
ENSG00000122218	ENST00000368069
ENSG00000067082	ENST00000497571
ENSG00000111775	ENST00000229379
ENSG00000126267	ENST00000592141
ENSG00000131174	ENST00000650309
ENSG00000006695	ENST00000261643
ENSG00000014919	ENST00000016171
ENSG00000047457	ENST00000264613
ENSG00000091704	ENST00000011292
ENSG00000080819	ENST00000647941
ENSG00000021826	ENST00000430249
ENSG00000110090	ENST00000265641
ENSG00000157184	ENST00000637252
ENSG00000117322	ENST00000367057
ENSG00000095321	ENST00000318080
ENSG00000115966	ENST00000264110
ENSG00000005339	ENST00000262367
ENSG00000147571	ENST00000276571
ENSG00000106113	ENST00000348438
ENSG00000105392	ENST00000221996
ENSG00000160202	ENST00000291554
ENSG00000109846	ENST00000533475
ENSG00000108255	ENST00000225387
ENSG00000196431	ENST00000354760
ENSG00000100122	ENST00000647684
ENSG00000244752	ENST00000651629
ENSG00000100053	ENST00000215855
ENSG00000168582	ENST00000304502
ENSG00000182187	ENST00000260988
ENSG00000163254	ENST00000282141
ENSG00000118231	ENST00000264376
ENSG00000213139	ENST00000392499
ENSG00000103316	ENST00000219599
ENSG00000182578	ENST00000286301
ENSG00000198223	ENST00000417535
ENSG00000119535	ENST00000373103
ENSG00000101266	ENST00000217244
ENSG00000204435	ENST00000375885
ENSG00000038427	ENST00000265077
ENSG00000183048	ENST00000545862
ENSG00000121552	ENST00000264474
ENSG00000160213	ENST00000291568
ENSG00000183072	ENST00000329198
ENSG00000159692	ENST00000290921
ENSG00000150281	ENST00000279804
ENSG00000116761	ENST00000370938
ENSG00000163599	ENST00000648405
ENSG00000044115	ENST00000302763
ENSG00000040531	ENST00000381870
ENSG00000168036	ENST00000645276
ENSG00000198561	ENST00000399050
ENSG00000169862	ENST00000304623
ENSG00000171793	ENST00000649124
ENSG00000168925	ENST00000361017
ENSG00000141086	ENST00000574481
ENSG00000164733	ENST00000505496
ENSG00000117984	ENST00000438213
ENSG00000196188	ENST00000360218
ENSG00000143387	ENST00000443913
ENSG00000168329	ENST00000358309
ENSG00000166347	ENST00000340533
ENSG00000051523	ENST00000567174
ENSG00000165168	ENST00000378588
ENSG00000179091	ENST00000318911
ENSG00000083799	ENST00000427738
ENSG00000140505	ENST00000343932
ENSG00000138061	ENST00000610745
ENSG00000197408	ENST00000324071
ENSG00000165841	ENST00000371321
ENSG00000138109	ENST00000260682
ENSG00000100197	ENST00000645361
ENSG00000106258	ENST00000222982
ENSG00000167910	ENST00000301645
ENSG00000140459	ENST00000268053
ENSG00000160882	ENST00000377675
ENSG00000179142	ENST00000323110
ENSG00000148795	ENST00000639393
ENSG00000137869	ENST00000396402
ENSG00000231852	ENST00000644719
ENSG00000019186	ENST00000216862
ENSG00000135929	ENST00000258415
ENSG00000111012	ENST00000228606
ENSG00000173406	ENST00000371231
ENSG00000276644	ENST00000619232
ENSG00000173402	ENST00000545947
ENSG00000115866	ENST00000264161
ENSG00000123454	ENST00000393056
ENSG00000137992	ENST00000681617
ENSG00000187323	ENST00000442544
ENSG00000167969	ENST00000301729
ENSG00000011465	ENST00000052754
ENSG00000159640	ENST00000290866
ENSG00000204843	ENST00000628224
ENSG00000077279	ENST00000636035
ENSG00000134574	ENST00000256996
ENSG00000132437	ENST00000444124
ENSG00000244038	ENST00000415136
ENSG00000215301	ENST00000625837
ENSG00000178105	ENST00000322536
ENSG00000013573	ENST00000545668
ENSG00000104325	ENST00000220764
ENSG00000175084	ENST00000373960
ENSG00000126953	ENST00000372902
ENSG00000105928	ENST00000342947
ENSG00000100473	ENST00000216361
ENSG00000114956	ENST00000264093
ENSG00000172893	ENST00000355527
ENSG00000116133	ENST00000535035
ENSG00000228716	ENST00000439211
ENSG00000102967	ENST00000219240
ENSG00000095059	ENST00000614126
ENSG00000100243	ENST00000361740
ENSG00000131504	ENST00000398557
ENSG00000130826	ENST00000369550
ENSG00000150768	ENST00000280346
ENSG00000091140	ENST00000205402
ENSG00000150672	ENST00000650630
ENSG00000082458	ENST00000194900
ENSG00000132535	ENST00000648172
ENSG00000064195	ENST00000434704
ENSG00000105880	ENST00000648378
ENSG00000187908	ENST00000338354
ENSG00000198947	ENST00000357033
ENSG00000152592	ENST00000339673
ENSG00000106976	ENST00000628346
ENSG00000138346	ENST00000358410
ENSG00000039139	ENST00000265104
ENSG00000115423	ENST00000389394
ENSG00000124721	ENST00000327475
ENSG00000007174	ENST00000262442
ENSG00000213918	ENST00000407479
ENSG00000197102	ENST00000681574
ENSG00000079805	ENST00000355667
ENSG00000130816	ENST00000678804
ENSG00000119772	ENST00000264709
ENSG00000088305	ENST00000328111
ENSG00000150760	ENST00000623213
ENSG00000134516	ENST00000520908
ENSG00000088538	ENST00000266037
ENSG00000115325	ENST00000233668
ENSG00000172269	ENST00000409993
ENSG00000108963	ENST00000674200
ENSG00000130226	ENST00000377770
ENSG00000143196	ENST00000367817
ENSG00000188641	ENST00000370192
ENSG00000147647	ENST00000351513
ENSG00000092964	ENST00000521913
ENSG00000091138	ENST00000340010
ENSG00000184845	ENST00000393752
ENSG00000149295	ENST00000538967
ENSG00000151577	ENST00000383673
ENSG00000069696	ENST00000176183
ENSG00000111676	ENST00000396684
ENSG00000134755	ENST00000280904
ENSG00000171587	ENST00000400454
ENSG00000134760	ENST00000257192
ENSG00000046604	ENST00000261590
ENSG00000096696	ENST00000379802
ENSG00000152591	ENST00000651931
ENSG00000155850	ENST00000286298
ENSG00000134769	ENST00000679796
ENSG00000107404	ENST00000378888
ENSG00000004975	ENST00000005340
ENSG00000161202	ENST00000313143
ENSG00000157540	ENST00000644942
ENSG00000136827	ENST00000351698
ENSG00000117298	ENST00000649812
ENSG00000025708	ENST00000395681
ENSG00000104823	ENST00000221418
ENSG00000127884	ENST00000368547
ENSG00000143369	ENST00000369049
ENSG00000158813	ENST00000374552
ENSG00000078401	ENST00000379375
ENSG00000124205	ENST00000337938
ENSG00000151617	ENST00000324300
ENSG00000136160	ENST00000377211
ENSG00000111752	ENST00000544916
ENSG00000101210	ENST00000217182
ENSG00000167658	ENST00000309311
ENSG00000090776	ENST00000204961
ENSG00000138798	ENST00000265171
ENSG00000008300	ENST00000164024
ENSG00000143126	ENST00000271332
ENSG00000105429	ENST00000251268
ENSG00000146648	ENST00000275493
ENSG00000122877	ENST00000242480
ENSG00000179388	ENST00000317216
ENSG00000113790	ENST00000231887
ENSG00000111361	ENST00000424014
ENSG00000130741	ENST00000253039
ENSG00000142627	ENST00000358432
ENSG00000114867	ENST00000424196
ENSG00000132507	ENST00000572815
ENSG00000197561	ENST00000590230
ENSG00000049540	ENST00000320399
ENSG00000102119	ENST00000369842
ENSG00000072518	ENST00000402010
ENSG00000213853	ENST00000359543
ENSG00000170370	ENST00000553456
ENSG00000167136	ENST00000372642
ENSG00000106991	ENST00000373203
ENSG00000108515	ENST00000323997
ENSG00000112759	ENST00000651428
ENSG00000100393	ENST00000263253
ENSG00000116016	ENST00000263734
ENSG00000159023	ENST00000343067
ENSG00000088367	ENST00000636016
ENSG00000166947	ENST00000648595
ENSG00000116106	ENST00000281821
ENSG00000145242	ENST00000622150
ENSG00000133216	ENST00000400191
ENSG00000196411	ENST00000358173
ENSG00000143819	ENST00000614058
ENSG00000182372	ENST00000331222
ENSG00000187266	ENST00000222139
ENSG00000151491	ENST00000642939
ENSG00000141736	ENST00000269571
ENSG00000065361	ENST00000267101
ENSG00000178568	ENST00000342788
ENSG00000012061	ENST00000013807
ENSG00000104884	ENST00000391945
ENSG00000112319	ENST00000531901
ENSG00000163161	ENST00000647169
ENSG00000175595	ENST00000311895
ENSG00000134899	ENST00000652225
ENSG00000225830	ENST00000355832
ENSG00000105722	ENST00000222329
ENSG00000091831	ENST00000440973
ENSG00000119715	ENST00000380887
ENSG00000196482	ENST00000366937
ENSG00000140374	ENST00000557943
ENSG00000105379	ENST00000354232
ENSG00000171503	ENST00000511912
ENSG00000134954	ENST00000392668
ENSG00000139083	ENST00000396373
ENSG00000072840	ENST00000264956
ENSG00000085276	ENST00000651503
ENSG00000167880	ENST00000586740
ENSG00000182197	ENST00000378204
ENSG00000151348	ENST00000395673
ENSG00000104313	ENST00000643681
ENSG00000106462	ENST00000320356
ENSG00000180210	ENST00000311907
ENSG00000164220	ENST00000296641
ENSG00000198734	ENST00000367796
ENSG00000057593	ENST00000375581
ENSG00000185010	ENST00000360256
ENSG00000101981	ENST00000218099
ENSG00000126218	ENST00000375559
ENSG00000088926	ENST00000403665
ENSG00000131187	ENST00000253496
ENSG00000124491	ENST00000264870
ENSG00000143278	ENST00000367412
ENSG00000121769	ENST00000373713
ENSG00000164687	ENST00000297258
ENSG00000164434	ENST00000356535
ENSG00000187741	ENST00000389301
ENSG00000158169	ENST00000289081
ENSG00000144554	ENST00000287647
ENSG00000112039	ENST00000229769
ENSG00000068366	ENST00000340800
ENSG00000103876	ENST00000407106
ENSG00000171634	ENST00000321892
ENSG00000181544	ENST00000650831
ENSG00000183161	ENST00000327470
ENSG00000221829	ENST00000378643
ENSG00000077942	ENST00000402984
ENSG00000169710	ENST00000306749
ENSG00000083857	ENST00000614102
ENSG00000086570	ENST00000261800
ENSG00000166147	ENST00000316623
ENSG00000138829	ENST00000508053
ENSG00000115380	ENST00000394555
ENSG00000165140	ENST00000415431
ENSG00000203747	ENST00000443193
ENSG00000106692	ENST00000357998
ENSG00000085265	ENST00000616356
ENSG00000161513	ENST00000442102
ENSG00000066926	ENST00000652755
ENSG00000076716	ENST00000370828
ENSG00000171560	ENST00000651975
ENSG00000171564	ENST00000302068
ENSG00000102302	ENST00000375135
ENSG00000138685	ENST00000264498
ENSG00000186895	ENST00000334134
ENSG00000107831	ENST00000320185
ENSG00000102678	ENST00000382353
ENSG00000070193	ENST00000264664
ENSG00000114279	ENST00000454309
ENSG00000102466	ENST00000376131
ENSG00000077782	ENST00000425967
ENSG00000068078	ENST00000340107
ENSG00000066468	ENST00000457416
ENSG00000160867	ENST00000292408
ENSG00000171557	ENST00000407946
ENSG00000091483	ENST00000366560
ENSG00000022267	ENST00000651089
ENSG00000115641	ENST00000409177
ENSG00000176165	ENST00000313071
ENSG00000103241	ENST00000262426
ENSG00000137273	ENST00000645481
ENSG00000054598	ENST00000645831
ENSG00000251493	ENST00000615637
ENSG00000168269	ENST00000306268
ENSG00000176678	ENST00000320241
ENSG00000186790	ENST00000335071
ENSG00000176692	ENST00000649859
ENSG00000178919	ENST00000375123
ENSG00000143631	ENST00000368799
ENSG00000151702	ENST00000527786
ENSG00000136068	ENST00000490882
ENSG00000128591	ENST00000325888
ENSG00000122025	ENST00000241453
ENSG00000037280	ENST00000261937
ENSG00000102081	ENST00000370475
ENSG00000155966	ENST00000370460
ENSG00000115414	ENST00000354785
ENSG00000086205	ENST00000256999
ENSG00000110195	ENST00000393679
ENSG00000171051	ENST00000595042
ENSG00000165060	ENST00000484259
ENSG00000198793	ENST00000361445
ENSG00000162998	ENST00000295113
ENSG00000131808	ENST00000417547
ENSG00000170820	ENST00000406846
ENSG00000116833	ENST00000367362
ENSG00000167996	ENST00000273550
ENSG00000087086	ENST00000331825
ENSG00000136931	ENST00000373588
ENSG00000179163	ENST00000374479
ENSG00000089280	ENST00000568685
ENSG00000176920	ENST00000425340
ENSG00000156413	ENST00000592563
ENSG00000082074	ENST00000646045
ENSG00000180340	ENST00000315323
ENSG00000131482	ENST00000253801
ENSG00000160211	ENST00000369620
ENSG00000171298	ENST00000302262
ENSG00000022355	ENST00000638159
ENSG00000011677	ENST00000370314
ENSG00000145863	ENST00000274545
ENSG00000163288	ENST00000295454
ENSG00000145864	ENST00000274547
ENSG00000166206	ENST00000541819
ENSG00000187730	ENST00000638771
ENSG00000102287	ENST00000370328
ENSG00000163285	ENST00000295452
ENSG00000113327	ENST00000414552
ENSG00000182256	ENST00000615808
ENSG00000111886	ENST00000402938
ENSG00000128683	ENST00000358196
ENSG00000054983	ENST00000261304
ENSG00000117308	ENST00000617979
ENSG00000135454	ENST00000341156
ENSG00000108479	ENST00000225614
ENSG00000141012	ENST00000268695
ENSG00000115339	ENST00000392701
ENSG00000130005	ENST00000447102
ENSG00000137507	ENST00000407242
ENSG00000106105	ENST00000675651
ENSG00000141013	ENST00000268699
ENSG00000102145	ENST00000376670
ENSG00000179348	ENST00000341105
ENSG00000107485	ENST00000379328
ENSG00000136574	ENST00000532059
ENSG00000141448	ENST00000269216
ENSG00000171766	ENST00000396659
ENSG00000177628	ENST00000327247
ENSG00000114480	ENST00000429644
ENSG00000162645	ENST00000370466
ENSG00000105607	ENST00000591470
ENSG00000131979	ENST00000491895
ENSG00000106633	ENST00000671824
ENSG00000084734	ENST00000264717
ENSG00000111846	ENST00000379597
ENSG00000140905	ENST00000315467
ENSG00000130283	ENST00000247005
ENSG00000263761	ENST00000581492
ENSG00000138379	ENST00000260950
ENSG00000266524	ENST00000580279
ENSG00000203879	ENST00000447750
ENSG00000168621	ENST00000427982
ENSG00000131095	ENST00000639277
ENSG00000127554	ENST00000248114
ENSG00000162676	ENST00000294702
ENSG00000198380	ENST00000357308
ENSG00000146013	ENST00000274721
ENSG00000115486	ENST00000233838
ENSG00000086062	ENST00000379731
ENSG00000259384	ENST00000323322
ENSG00000112964	ENST00000620156
ENSG00000106128	ENST00000326139
ENSG00000121853	ENST00000241256
ENSG00000134812	ENST00000257248
ENSG00000152661	ENST00000282561
ENSG00000121743	ENST00000241125
ENSG00000265107	ENST00000621517
ENSG00000121634	ENST00000369235
ENSG00000169562	ENST00000675368
ENSG00000165474	ENST00000382844
ENSG00000188910	ENST00000373366
ENSG00000198814	ENST00000427190
ENSG00000102393	ENST00000649178
ENSG00000147257	ENST00000394299
ENSG00000170266	ENST00000307363
ENSG00000001084	ENST00000643939
ENSG00000023909	ENST00000370238
ENSG00000178445	ENST00000321612
ENSG00000119392	ENST00000309971
ENSG00000090863	ENST00000205061
ENSG00000074047	ENST00000452319
ENSG00000106571	ENST00000395925
ENSG00000145888	ENST00000455880
ENSG00000109738	ENST00000264428
ENSG00000148672	ENST00000277865
ENSG00000135821	ENST00000642379
ENSG00000196743	ENST00000357164
ENSG00000088256	ENST00000078429
ENSG00000127955	ENST00000649796
ENSG00000065135	ENST00000369851
ENSG00000141404	ENST00000334049
ENSG00000087258	ENST00000262494
ENSG00000156052	ENST00000286548
ENSG00000087460	ENST00000371100
ENSG00000114349	ENST00000232461
ENSG00000134183	ENST00000679935
ENSG00000078369	ENST00000378609
ENSG00000127928	ENST00000248572
ENSG00000147437	ENST00000276414
ENSG00000109163	ENST00000226413
ENSG00000135677	ENST00000543646
ENSG00000185245	ENST00000329125
ENSG00000203618	ENST00000366425
ENSG00000169704	ENST00000307395
ENSG00000167588	ENST00000301149
ENSG00000115159	ENST00000310454
ENSG00000105220	ENST00000415930
ENSG00000046653	ENST00000316715
ENSG00000154165	ENST00000284311
ENSG00000154478	ENST00000284674
ENSG00000183840	ENST00000329321
ENSG00000167468	ENST00000588919
ENSG00000224586	ENST00000412168
ENSG00000115290	ENST00000263915
ENSG00000107263	ENST00000372190
ENSG00000155511	ENST00000518783
ENSG00000120251	ENST00000645636
ENSG00000125675	ENST00000620443
ENSG00000152578	ENST00000282499
ENSG00000182771	ENST00000327946
ENSG00000152208	ENST00000282020
ENSG00000030582	ENST00000053867
ENSG00000164418	ENST00000421544
ENSG00000163873	ENST00000373091
ENSG00000149403	ENST00000527524
ENSG00000176884	ENST00000371546
ENSG00000183454	ENST00000330684
ENSG00000273079	ENST00000609686
ENSG00000105464	ENST00000263269
ENSG00000113580	ENST00000231509
ENSG00000160007	ENST00000672722
ENSG00000152822	ENST00000282753
ENSG00000113262	ENST00000650031
ENSG00000196277	ENST00000486284
ENSG00000179603	ENST00000358373
ENSG00000167004	ENST00000300289
ENSG00000105723	ENST00000222330
ENSG00000148180	ENST00000373818
ENSG00000104687	ENST00000221130
ENSG00000100983	ENST00000644793
ENSG00000116062	ENST00000234420
ENSG00000263001	ENST00000650807
ENSG00000185024	ENST00000547530
ENSG00000077235	ENST00000356183
ENSG00000048545	ENST00000372958
ENSG00000112599	ENST00000230361
ENSG00000164116	ENST00000506455
ENSG00000070019	ENST00000261170
ENSG00000169919	ENST00000304895
ENSG00000163754	ENST00000345003
ENSG00000104812	ENST00000323798
ENSG00000111713	ENST00000261195
ENSG00000132518	ENST00000254854
ENSG00000168298	ENST00000304218
ENSG00000163041	ENST00000366813
ENSG00000132475	ENST00000587171
ENSG00000148702	ENST00000351270
ENSG00000072506	ENST00000168216
ENSG00000084754	ENST00000492433
ENSG00000138029	ENST00000317799
ENSG00000138796	ENST00000505878
ENSG00000084110	ENST00000261208
ENSG00000170445	ENST00000507746
ENSG00000103044	ENST00000306560
ENSG00000206172	ENST00000320868
ENSG00000188536	ENST00000251595
ENSG00000244734	ENST00000647020
ENSG00000223609	ENST00000643122
ENSG00000196565	ENST00000336906
ENSG00000004961	ENST00000380762
ENSG00000099937	ENST00000215727
ENSG00000172534	ENST00000369984
ENSG00000116478	ENST00000373548
ENSG00000196591	ENST00000519065
ENSG00000213614	ENST00000566304
ENSG00000049860	ENST00000261416
ENSG00000000971	ENST00000367429
ENSG00000010704	ENST00000357618
ENSG00000113924	ENST00000283871
ENSG00000019991	ENST00000222390
ENSG00000127946	ENST00000336926
ENSG00000169567	ENST00000304043
ENSG00000095951	ENST00000379388
ENSG00000010818	ENST00000367604
ENSG00000156515	ENST00000643399
ENSG00000160883	ENST00000292432
ENSG00000206503	ENST00000376806
ENSG00000130675	ENST00000252971
ENSG00000198502	ENST00000374975
ENSG00000108924	ENST00000226067
ENSG00000153029	ENST00000614012
ENSG00000159267	ENST00000674895
ENSG00000256269	ENST00000652429
ENSG00000029993	ENST00000325307
ENSG00000117305	ENST00000374490
ENSG00000134240	ENST00000369406
ENSG00000215612	ENST00000400677
ENSG00000125798	ENST00000419308
ENSG00000101076	ENST00000316099
ENSG00000135486	ENST00000340913
ENSG00000122566	ENST00000356674
ENSG00000126945	ENST00000316594
ENSG00000165119	ENST00000376281
ENSG00000153187	ENST00000640218
ENSG00000105991	ENST00000643460
ENSG00000105996	ENST00000222718
ENSG00000005073	ENST00000006015
ENSG00000106031	ENST00000649031
ENSG00000120094	ENST00000239174
ENSG00000108511	ENST00000484302
ENSG00000128710	ENST00000249501
ENSG00000128714	ENST00000392539
ENSG00000257017	ENST00000357763
ENSG00000158104	ENST00000289004
ENSG00000164120	ENST00000296522
ENSG00000165704	ENST00000298556
ENSG00000107521	ENST00000325103
ENSG00000174775	ENST00000451590
ENSG00000113905	ENST00000232003
ENSG00000203857	ENST00000369413
ENSG00000203859	ENST00000543831
ENSG00000117594	ENST00000367028
ENSG00000176387	ENST00000326152
ENSG00000130948	ENST00000375263
ENSG00000133835	ENST00000414835
ENSG00000102878	ENST00000521374
ENSG00000135924	ENST00000336576
ENSG00000204390	ENST00000375654
ENSG00000106211	ENST00000676231
ENSG00000143061	ENST00000369483
ENSG00000144381	ENST00000418022
ENSG00000142798	ENST00000374695
ENSG00000070614	ENST00000261797
ENSG00000178394	ENST00000323865
ENSG00000102468	ENST00000542664
ENSG00000135914	ENST00000258400
ENSG00000147246	ENST00000276198
ENSG00000157219	ENST00000287907
ENSG00000041982	ENST00000350763
ENSG00000114378	ENST00000266031
ENSG00000140968	ENST00000268638
ENSG00000182054	ENST00000330062
ENSG00000101365	ENST00000474315
ENSG00000010404	ENST00000340855
ENSG00000127415	ENST00000247933
ENSG00000205403	ENST00000394635
ENSG00000135899	ENST00000258381
ENSG00000111537	ENST00000229135
ENSG00000027697	ENST00000367739
ENSG00000159128	ENST00000381995
ENSG00000006652	ENST00000675578
ENSG00000089289	ENST00000342206
ENSG00000017427	ENST00000307046
ENSG00000140443	ENST00000650285
ENSG00000167244	ENST00000434045
ENSG00000197081	ENST00000356956
ENSG00000099769	ENST00000415638
ENSG00000141753	ENST00000269593
ENSG00000132740	ENST00000255078
ENSG00000168214	ENST00000342295
ENSG00000128322	ENST00000330377
ENSG00000147255	ENST00000370903
ENSG00000163501	ENST00000295731
ENSG00000104365	ENST00000520810
ENSG00000125538	ENST00000263341
ENSG00000136689	ENST00000259206
ENSG00000134460	ENST00000379959
ENSG00000100385	ENST00000216223
ENSG00000147168	ENST00000374202
ENSG00000168685	ENST00000303115
ENSG00000180871	ENST00000318507
ENSG00000136634	ENST00000423557
ENSG00000110324	ENST00000227752
ENSG00000243646	ENST00000290200
ENSG00000137070	ENST00000555003
ENSG00000113302	ENST00000231228
ENSG00000096996	ENST00000600835
ENSG00000049249	ENST00000615230
ENSG00000141568	ENST00000335255
ENSG00000166333	ENST00000537806
ENSG00000106348	ENST00000338791
ENSG00000112706	ENST00000369950
ENSG00000149503	ENST00000394818
ENSG00000122641	ENST00000242208
ENSG00000151689	ENST00000392329
ENSG00000254647	ENST00000397262
ENSG00000204084	ENST00000373023
ENSG00000165458	ENST00000298229
ENSG00000248099	ENST00000379695
ENSG00000171105	ENST00000302850
ENSG00000139515	ENST00000381033
ENSG00000091409	ENST00000442250
ENSG00000168310	ENST00000393593
ENSG00000137265	ENST00000380956
ENSG00000117595	ENST00000367021
ENSG00000185507	ENST00000397566
ENSG00000169047	ENST00000305123
ENSG00000164171	ENST00000296585
ENSG00000005961	ENST00000262407
ENSG00000005884	ENST00000007722
ENSG00000115232	ENST00000397033
ENSG00000135424	ENST00000555728
ENSG00000156886	ENST00000389202
ENSG00000150093	ENST00000677310
ENSG00000160255	ENST00000302347
ENSG00000259207	ENST00000559488
ENSG00000132470	ENST00000200181
ENSG00000082781	ENST00000296181
ENSG00000115221	ENST00000283249
ENSG00000113263	ENST00000422843
ENSG00000134910	ENST00000392708
ENSG00000125877	ENST00000380113
ENSG00000100605	ENST00000267615
ENSG00000150995	ENST00000649015
ENSG00000128928	ENST00000651168
ENSG00000162434	ENST00000672434
ENSG00000096968	ENST00000381652
ENSG00000105639	ENST00000458235
ENSG00000177606	ENST00000371222
ENSG00000173801	ENST00000393931
ENSG00000011201	ENST00000262648
ENSG00000065427	ENST00000319410
ENSG00000111262	ENST00000382545
ENSG00000177301	ENST00000675391
ENSG00000177272	ENST00000369769
ENSG00000130037	ENST00000252321
ENSG00000158445	ENST00000371741
ENSG00000129159	ENST00000639325
ENSG00000131398	ENST00000670667
ENSG00000102057	ENST00000218176
ENSG00000184408	ENST00000331113
ENSG00000171385	ENST00000302127
ENSG00000180509	ENST00000399286
ENSG00000162975	ENST00000295082
ENSG00000143473	ENST00000271751
ENSG00000055118	ENST00000262186
ENSG00000151704	ENST00000392664
ENSG00000123700	ENST00000243457
ENSG00000168135	ENST00000303592
ENSG00000120457	ENST00000529694
ENSG00000157542	ENST00000609713
ENSG00000121361	ENST00000665145
ENSG00000177807	ENST00000644903
ENSG00000187486	ENST00000339994
ENSG00000115474	ENST00000233826
ENSG00000153822	ENST00000615244
ENSG00000171303	ENST00000302909
ENSG00000156113	ENST00000404771
ENSG00000080709	ENST00000512097
ENSG00000143603	ENST00000618040
ENSG00000104783	ENST00000648319
ENSG00000053918	ENST00000155840
ENSG00000075043	ENST00000359125
ENSG00000184156	ENST00000388996
ENSG00000138030	ENST00000260599
ENSG00000068796	ENST00000407818
ENSG00000155980	ENST00000674619
ENSG00000170759	ENST00000302418
ENSG00000168280	ENST00000435030
ENSG00000243772	ENST00000342376
ENSG00000170498	ENST00000625357
ENSG00000157404	ENST00000288135
ENSG00000164344	ENST00000511608
ENSG00000113889	ENST00000644859
ENSG00000138160	ENST00000260731
ENSG00000079616	ENST00000160827
ENSG00000133703	ENST00000256078
ENSG00000167768	ENST00000252244
ENSG00000172867	ENST00000309680
ENSG00000186442	ENST00000417996
ENSG00000170477	ENST00000551956
ENSG00000186081	ENST00000252242
ENSG00000205420	ENST00000330722
ENSG00000185479	ENST00000252252
ENSG00000171403	ENST00000246662
ENSG00000186395	ENST00000635956
ENSG00000187242	ENST00000251643
ENSG00000171401	ENST00000246635
ENSG00000186847	ENST00000167586
ENSG00000186832	ENST00000301653
ENSG00000128422	ENST00000311208
ENSG00000111057	ENST00000388837
ENSG00000171345	ENST00000361566
ENSG00000006059	ENST00000007735
ENSG00000205426	ENST00000327741
ENSG00000161850	ENST00000257974
ENSG00000170523	ENST00000293670
ENSG00000135443	ENST00000257901
ENSG00000196569	ENST00000421865
ENSG00000053747	ENST00000313654
ENSG00000112769	ENST00000230538
ENSG00000130702	ENST00000252999
ENSG00000091136	ENST00000222399
ENSG00000172037	ENST00000305544
ENSG00000196878	ENST00000391911
ENSG00000135862	ENST00000258341
ENSG00000058085	ENST00000264144
ENSG00000005893	ENST00000434600
ENSG00000168028	ENST00000443003
ENSG00000143815	ENST00000338179
ENSG00000213398	ENST00000264005
ENSG00000182866	ENST00000333070
ENSG00000115850	ENST00000264162
ENSG00000134333	ENST00000540430
ENSG00000111716	ENST00000673047
ENSG00000130164	ENST00000557933
ENSG00000174697	ENST00000308868
ENSG00000116678	ENST00000349533
ENSG00000106003	ENST00000222725
ENSG00000104826	ENST00000649238
ENSG00000138039	ENST00000294954
ENSG00000113594	ENST00000453190
ENSG00000005156	ENST00000378526
ENSG00000174405	ENST00000611712
ENSG00000105370	ENST00000221973
ENSG00000107798	ENST00000336233
ENSG00000166035	ENST00000414170
ENSG00000079435	ENST00000244289
ENSG00000074695	ENST00000251047
ENSG00000160789	ENST00000675667
ENSG00000113368	ENST00000261366
ENSG00000012211	ENST00000599218
ENSG00000162761	ENST00000342310
ENSG00000136944	ENST00000355497
ENSG00000203782	ENST00000368742
ENSG00000113083	ENST00000231004
ENSG00000134013	ENST00000389131
ENSG00000198670	ENST00000316300
ENSG00000175445	ENST00000650287
ENSG00000123384	ENST00000243077
ENSG00000081479	ENST00000649046
ENSG00000134569	ENST00000378623
ENSG00000070018	ENST00000261349
ENSG00000162337	ENST00000294304
ENSG00000163956	ENST00000650182
ENSG00000186529	ENST00000221307
ENSG00000119681	ENST00000261978
ENSG00000168056	ENST00000301873
ENSG00000183918	ENST00000371139
ENSG00000090382	ENST00000261267
ENSG00000184292	ENST00000371225
ENSG00000119888	ENST00000405271
ENSG00000277443	ENST00000612661
ENSG00000170365	ENST00000302085
ENSG00000175387	ENST00000262160
ENSG00000166949	ENST00000327367
ENSG00000141646	ENST00000342988
ENSG00000137834	ENST00000288840
ENSG00000120693	ENST00000379826
ENSG00000178573	ENST00000326043
ENSG00000105695	ENST00000392213
ENSG00000111837	ENST00000354489
ENSG00000104774	ENST00000456935
ENSG00000109323	ENST00000642252
ENSG00000189221	ENST00000338702
ENSG00000166963	ENST00000382031
ENSG00000131711	ENST00000296755
ENSG00000078018	ENST00000673860
ENSG00000171533	ENST00000304771
ENSG00000186868	ENST00000262410
ENSG00000166986	ENST00000262027
ENSG00000151224	ENST00000372213
ENSG00000168906	ENST00000306434
ENSG00000132031	ENST00000407540
ENSG00000125952	ENST00000358664
ENSG00000198125	ENST00000359787
ENSG00000165471	ENST00000675947
ENSG00000152601	ENST00000282488
ENSG00000258839	ENST00000555427
ENSG00000185231	ENST00000327606
ENSG00000166603	ENST00000299766
ENSG00000171444	ENST00000408903
ENSG00000183196	ENST00000332272
ENSG00000073111	ENST00000265056
ENSG00000104738	ENST00000649838
ENSG00000076003	ENST00000264156
ENSG00000117335	ENST00000322875
ENSG00000146701	ENST00000315758
ENSG00000135679	ENST00000393416
ENSG00000082212	ENST00000321341
ENSG00000169057	ENST00000453960
ENSG00000081189	ENST00000340208
ENSG00000103313	ENST00000219596
ENSG00000134138	ENST00000561208
ENSG00000095015	ENST00000399503
ENSG00000133895	ENST00000672304
ENSG00000005102	ENST00000318579
ENSG00000106484	ENST00000223215
ENSG00000105976	ENST00000318493
ENSG00000037897	ENST00000324871
ENSG00000168282	ENST00000305386
ENSG00000049130	ENST00000644744
ENSG00000111341	ENST00000228938
ENSG00000179583	ENST00000618327
ENSG00000101871	ENST00000675073
ENSG00000135517	ENST00000652304
ENSG00000027001	ENST00000382172
ENSG00000187098	ENST00000352241
ENSG00000066427	ENST00000545170
ENSG00000148773	ENST00000368654
ENSG00000076242	ENST00000231790
ENSG00000118058	ENST00000534358
ENSG00000130382	ENST00000252674
ENSG00000151623	ENST00000625323
ENSG00000134160	ENST00000542188
ENSG00000196549	ENST00000615825
ENSG00000196611	ENST00000315274
ENSG00000087245	ENST00000219070
ENSG00000100985	ENST00000372330
ENSG00000137745	ENST00000340273
ENSG00000157227	ENST00000311852
ENSG00000123342	ENST00000322569
ENSG00000119711	ENST00000553458
ENSG00000169184	ENST00000302326
ENSG00000124615	ENST00000340692
ENSG00000164172	ENST00000396954
ENSG00000178802	ENST00000352410
ENSG00000117400	ENST00000372470
ENSG00000005381	ENST00000225275
ENSG00000115204	ENST00000405983
ENSG00000158887	ENST00000672602
ENSG00000020922	ENST00000407439
ENSG00000103222	ENST00000399408
ENSG00000095002	ENST00000233146
ENSG00000113318	ENST00000265081
ENSG00000038945	ENST00000445506
ENSG00000163132	ENST00000382723
ENSG00000120149	ENST00000239243
ENSG00000099810	ENST00000580900
ENSG00000100714	ENST00000545908
ENSG00000177000	ENST00000376585
ENSG00000085760	ENST00000263629
ENSG00000171100	ENST00000370396
ENSG00000142347	ENST00000613525
ENSG00000138823	ENST00000265517
ENSG00000116984	ENST00000366577
ENSG00000124275	ENST00000264668
ENSG00000145113	ENST00000463781
ENSG00000184956	ENST00000421673
ENSG00000108395	ENST00000262294
ENSG00000030304	ENST00000374448
ENSG00000146085	ENST00000274813
ENSG00000132781	ENST00000372098
ENSG00000110921	ENST00000228510
ENSG00000196091	ENST00000452455
ENSG00000134571	ENST00000256993
ENSG00000134323	ENST00000281043
ENSG00000172936	ENST00000421516
ENSG00000111046	ENST00000228641
ENSG00000125414	ENST00000397183
ENSG00000109063	ENST00000583535
ENSG00000264424	ENST00000255381
ENSG00000197616	ENST00000405093
ENSG00000092054	ENST00000355349
ENSG00000133020	ENST00000403437
ENSG00000100345	ENST00000216181
ENSG00000133026	ENST00000360416
ENSG00000133392	ENST00000396324
ENSG00000111245	ENST00000228841
ENSG00000160808	ENST00000654597
ENSG00000198336	ENST00000354968
ENSG00000065534	ENST00000360304
ENSG00000166866	ENST00000442789
ENSG00000197879	ENST00000648651
ENSG00000157483	ENST00000288235
ENSG00000197535	ENST00000399233
ENSG00000167306	ENST00000285039
ENSG00000196586	ENST00000369981
ENSG00000137474	ENST00000409709
ENSG00000066933	ENST00000356056
ENSG00000099331	ENST00000594824
ENSG00000034971	ENST00000037502
ENSG00000129152	ENST00000250003
ENSG00000058272	ENST00000450142
ENSG00000198951	ENST00000396398
ENSG00000108784	ENST00000225927
ENSG00000099783	ENST00000325495
ENSG00000186462	ENST00000373517
ENSG00000186310	ENST00000373079
ENSG00000104320	ENST00000265433
ENSG00000116701	ENST00000367535
ENSG00000100365	ENST00000397147
ENSG00000182636	ENST00000649030
ENSG00000124479	ENST00000647044
ENSG00000125356	ENST00000371437
ENSG00000131495	ENST00000252102
ENSG00000189043	ENST00000339600
ENSG00000184983	ENST00000617763
ENSG00000139180	ENST00000266544
ENSG00000130414	ENST00000307300
ENSG00000119013	ENST00000454214
ENSG00000147684	ENST00000276689
ENSG00000023228	ENST00000455934
ENSG00000158864	ENST00000677846
ENSG00000213619	ENST00000263774
ENSG00000167792	ENST00000647561
ENSG00000164258	ENST00000296684
ENSG00000145494	ENST00000469176
ENSG00000110717	ENST00000313468
ENSG00000178127	ENST00000400033
ENSG00000069869	ENST00000508342
ENSG00000104722	ENST00000221166
ENSG00000100285	ENST00000310624
ENSG00000165973	ENST00000298925
ENSG00000277586	ENST00000610854
ENSG00000137601	ENST00000507142
ENSG00000067141	ENST00000339362
ENSG00000204386	ENST00000375631
ENSG00000162992	ENST00000295108
ENSG00000196712	ENST00000358273
ENSG00000186575	ENST00000338641
ENSG00000162599	ENST00000371189
ENSG00000072736	ENST00000346183
ENSG00000116044	ENST00000397062
ENSG00000147862	ENST00000397581
ENSG00000008441	ENST00000676441
ENSG00000109320	ENST00000226574
ENSG00000077150	ENST00000369966
ENSG00000100906	ENST00000216797
ENSG00000134259	ENST00000680540
ENSG00000188158	ENST00000676302
ENSG00000116962	ENST00000264187
ENSG00000156574	ENST00000287139
ENSG00000147140	ENST00000373856
ENSG00000164867	ENST00000297494
ENSG00000088038	ENST00000358389
ENSG00000148400	ENST00000651671
ENSG00000134250	ENST00000256646
ENSG00000074181	ENST00000263388
ENSG00000204301	ENST00000375023
ENSG00000136999	ENST00000259526
ENSG00000198805	ENST00000361505
ENSG00000170485	ENST00000335681
ENSG00000149308	ENST00000278612
ENSG00000141458	ENST00000269228
ENSG00000144061	ENST00000316534
ENSG00000161270	ENST00000378910
ENSG00000181163	ENST00000676589
ENSG00000175206	ENST00000610706
ENSG00000159899	ENST00000342694
ENSG00000110911	ENST00000547688
ENSG00000213281	ENST00000369535
ENSG00000091129	ENST00000379028
ENSG00000171119	ENST00000303212
ENSG00000073969	ENST00000398238
ENSG00000065057	ENST00000219066
ENSG00000198400	ENST00000524377
ENSG00000148053	ENST00000277120
ENSG00000185483	ENST00000371079
ENSG00000169071	ENST00000375708
ENSG00000162733	ENST00000367922
ENSG00000153234	ENST00000339562
ENSG00000101850	ENST00000467482
ENSG00000065154	ENST00000368845
ENSG00000068354	ENST00000376771
ENSG00000104044	ENST00000354638
ENSG00000122126	ENST00000371113
ENSG00000105953	ENST00000444676
ENSG00000114026	ENST00000302036
ENSG00000198836	ENST00000361510
ENSG00000164761	ENST00000297350
ENSG00000079482	ENST00000355520
ENSG00000112038	ENST00000434900
ENSG00000184302	ENST00000327720
ENSG00000085840	ENST00000371568
ENSG00000115947	ENST00000535373
ENSG00000110048	ENST00000263847
ENSG00000036473	ENST00000039007
ENSG00000165588	ENST00000672264
ENSG00000085465	ENST00000369732
ENSG00000155463	ENST00000285848
ENSG00000083720	ENST00000196371
ENSG00000083454	ENST00000552276
ENSG00000244165	ENST00000321826
ENSG00000140479	ENST00000622483
ENSG00000007168	ENST00000674608
ENSG00000171759	ENST00000553106
ENSG00000106366	ENST00000223095
ENSG00000077264	ENST00000360648
ENSG00000099864	ENST00000338448
ENSG00000185345	ENST00000366898
ENSG00000140694	ENST00000650990
ENSG00000125813	ENST00000398485
ENSG00000075891	ENST00000428433
ENSG00000135903	ENST00000392069
ENSG00000196092	ENST00000358127
ENSG00000007372	ENST00000638963
ENSG00000198807	ENST00000361487
ENSG00000173599	ENST00000651854
ENSG00000166228	ENST00000299299
ENSG00000169564	ENST00000303577
ENSG00000175198	ENST00000376285
ENSG00000114054	ENST00000468777
ENSG00000124253	ENST00000319441
ENSG00000100889	ENST00000216780
ENSG00000160299	ENST00000359568
ENSG00000131165	ENST00000675536
ENSG00000175426	ENST00000311106
ENSG00000099139	ENST00000674117
ENSG00000102225	ENST00000276052
ENSG00000161217	ENST00000419333
ENSG00000113448	ENST00000340635
ENSG00000132915	ENST00000255266
ENSG00000095464	ENST00000371447
ENSG00000156973	ENST00000287600
ENSG00000185527	ENST00000331056
ENSG00000139053	ENST00000266395
ENSG00000160191	ENST00000291539
ENSG00000100311	ENST00000331163
ENSG00000134853	ENST00000257290
ENSG00000133256	ENST00000496514
ENSG00000113721	ENST00000261799
ENSG00000131828	ENST00000379806
ENSG00000168291	ENST00000302746
ENSG00000067992	ENST00000568479
ENSG00000197594	ENST00000647893
ENSG00000136960	ENST00000259486
ENSG00000091137	ENST00000644269
ENSG00000101327	ENST00000539905
ENSG00000174827	ENST00000344770
ENSG00000261371	ENST00000563924
ENSG00000132386	ENST00000254722
ENSG00000124299	ENST00000651901
ENSG00000059691	ENST00000263985
ENSG00000127980	ENST00000248633
ENSG00000124587	ENST00000304611
ENSG00000112357	ENST00000318471
ENSG00000157911	ENST00000288774
ENSG00000108733	ENST00000225873
ENSG00000162928	ENST00000295030
ENSG00000142655	ENST00000356607
ENSG00000158571	ENST00000375006
ENSG00000141959	ENST00000349048
ENSG00000152556	ENST00000642730
ENSG00000067057	ENST00000381125
ENSG00000108518	ENST00000572383
ENSG00000164708	ENST00000297283
ENSG00000102144	ENST00000373316
ENSG00000079739	ENST00000650546
ENSG00000013375	ENST00000506587
ENSG00000085563	ENST00000622132
ENSG00000005471	ENST00000265723
ENSG00000075415	ENST00000228318
ENSG00000102174	ENST00000379374
ENSG00000197724	ENST00000359246
ENSG00000067177	ENST00000373539
ENSG00000044446	ENST00000379942
ENSG00000102893	ENST00000299167
ENSG00000156873	ENST00000328273
ENSG00000107537	ENST00000263038
ENSG00000197249	ENST00000448921
ENSG00000124102	ENST00000243924
ENSG00000124570	ENST00000612421
ENSG00000163536	ENST00000295777
ENSG00000165195	ENST00000542278
ENSG00000135845	ENST00000367728
ENSG00000100564	ENST00000216452
ENSG00000139144	ENST00000676171
ENSG00000121879	ENST00000263967
ENSG00000171608	ENST00000536656
ENSG00000145675	ENST00000521381
ENSG00000105647	ENST00000222254
ENSG00000241973	ENST00000255882
ENSG00000069011	ENST00000265340
ENSG00000164093	ENST00000644743
ENSG00000107859	ENST00000370002
ENSG00000008710	ENST00000262304
ENSG00000118762	ENST00000237596
ENSG00000143627	ENST00000342741
ENSG00000170927	ENST00000371117
ENSG00000067225	ENST00000565154
ENSG00000081277	ENST00000263946
ENSG00000057294	ENST00000070846
ENSG00000127472	ENST00000375108
ENSG00000181690	ENST00000316981
ENSG00000122861	ENST00000372764
ENSG00000137841	ENST00000260402
ENSG00000187091	ENST00000463876
ENSG00000197943	ENST00000564138
ENSG00000075651	ENST00000351298
ENSG00000129219	ENST00000263088
ENSG00000178209	ENST00000322810
ENSG00000122194	ENST00000308192
ENSG00000167711	ENST00000324015
ENSG00000166819	ENST00000300055
ENSG00000198523	ENST00000357525
ENSG00000083444	ENST00000196061
ENSG00000152952	ENST00000282903
ENSG00000123560	ENST00000612423
ENSG00000120756	ENST00000337777
ENSG00000102024	ENST00000355899
ENSG00000076356	ENST00000367033
ENSG00000164050	ENST00000358536
ENSG00000198753	ENST00000538966
ENSG00000140650	ENST00000268261
ENSG00000147588	ENST00000256103
ENSG00000109099	ENST00000395938
ENSG00000064933	ENST00000441310
ENSG00000123737	ENST00000379663
ENSG00000122512	ENST00000265849
ENSG00000116132	ENST00000239461
ENSG00000175535	ENST00000369221
ENSG00000128567	ENST00000378555
ENSG00000101868	ENST00000379068
ENSG00000062822	ENST00000595904
ENSG00000177084	ENST00000320574
ENSG00000140521	ENST00000442287
ENSG00000170734	ENST00000372236
ENSG00000099817	ENST00000615234
ENSG00000099821	ENST00000588649
ENSG00000115138	ENST00000405623
ENSG00000005421	ENST00000222381
ENSG00000105854	ENST00000633192
ENSG00000105852	ENST00000265627
ENSG00000127948	ENST00000447222
ENSG00000064835	ENST00000344265
ENSG00000198914	ENST00000361360
ENSG00000196767	ENST00000644024
ENSG00000091010	ENST00000646991
ENSG00000132170	ENST00000287820
ENSG00000125686	ENST00000300651
ENSG00000064601	ENST00000372484
ENSG00000166794	ENST00000681397
ENSG00000143224	ENST00000367999
ENSG00000213639	ENST00000395366
ENSG00000135447	ENST00000257905
ENSG00000154415	ENST00000284601
ENSG00000119938	ENST00000238994
ENSG00000113575	ENST00000481195
ENSG00000105568	ENST00000322088
ENSG00000156475	ENST00000394414
ENSG00000112640	ENST00000485511
ENSG00000138814	ENST00000394854
ENSG00000120910	ENST00000397775
ENSG00000131238	ENST00000641471
ENSG00000188783	ENST00000343110
ENSG00000180644	ENST00000441259
ENSG00000072062	ENST00000308677
ENSG00000165059	ENST00000377276
ENSG00000108946	ENST00000392711
ENSG00000166501	ENST00000643927
ENSG00000163932	ENST00000330452
ENSG00000126583	ENST00000263431
ENSG00000184304	ENST00000415220
ENSG00000130175	ENST00000592741
ENSG00000067606	ENST00000378567
ENSG00000253729	ENST00000314191
ENSG00000185532	ENST00000373980
ENSG00000100030	ENST00000215832
ENSG00000166484	ENST00000308406
ENSG00000109339	ENST00000641102
ENSG00000169032	ENST00000307102
ENSG00000126934	ENST00000262948
ENSG00000034152	ENST00000342679
ENSG00000102580	ENST00000602402
ENSG00000171867	ENST00000457586
ENSG00000115718	ENST00000409048
ENSG00000100033	ENST00000610940
ENSG00000175325	ENST00000308304
ENSG00000184500	ENST00000650591
ENSG00000135406	ENST00000257860
ENSG00000147224	ENST00000643795
ENSG00000204983	ENST00000486171
ENSG00000127241	ENST00000296280
ENSG00000189056	ENST00000424685
ENSG00000154646	ENST00000284885
ENSG00000166033	ENST00000368984
ENSG00000197746	ENST00000394934
ENSG00000080815	ENST00000324501
ENSG00000143801	ENST00000676945
ENSG00000204264	ENST00000374882
ENSG00000100764	ENST00000261303
ENSG00000165916	ENST00000619920
ENSG00000108671	ENST00000261712
ENSG00000146733	ENST00000395471
ENSG00000185920	ENST00000331920
ENSG00000171862	ENST00000371953
ENSG00000171522	ENST00000302472
ENSG00000124212	ENST00000244043
ENSG00000152266	ENST00000529816
ENSG00000087494	ENST00000538310
ENSG00000160801	ENST00000449590
ENSG00000144407	ENST00000272847
ENSG00000101213	ENST00000542869
ENSG00000179295	ENST00000635625
ENSG00000081237	ENST00000442510
ENSG00000153707	ENST00000381196
ENSG00000149177	ENST00000615445
ENSG00000155093	ENST00000389418
ENSG00000106278	ENST00000651863
ENSG00000150787	ENST00000280362
ENSG00000163661	ENST00000295927
ENSG00000185129	ENST00000331327
ENSG00000110400	ENST00000264025
ENSG00000162735	ENST00000368072
ENSG00000117528	ENST00000370214
ENSG00000119688	ENST00000356924
ENSG00000164751	ENST00000357039
ENSG00000139197	ENST00000412720
ENSG00000183010	ENST00000402252
ENSG00000059573	ENST00000371224
ENSG00000100994	ENST00000216962
ENSG00000100504	ENST00000216392
ENSG00000068976	ENST00000164139
ENSG00000126838	ENST00000261336
ENSG00000172053	ENST00000306125
ENSG00000151552	ENST00000281243
ENSG00000069974	ENST00000396307
ENSG00000136238	ENST00000356142
ENSG00000128340	ENST00000249071
ENSG00000169750	ENST00000306897
ENSG00000164754	ENST00000297338
ENSG00000051180	ENST00000645673
ENSG00000108384	ENST00000337432
ENSG00000080823	ENST00000361847
ENSG00000185379	ENST00000590016
ENSG00000132155	ENST00000442415
ENSG00000166349	ENST00000299440
ENSG00000175097	ENST00000618712
ENSG00000006451	ENST00000005257
ENSG00000153201	ENST00000283195
ENSG00000127314	ENST00000250559
ENSG00000165917	ENST00000298854
ENSG00000131759	ENST00000394086
ENSG00000077092	ENST00000330688
ENSG00000172819	ENST00000425354
ENSG00000113643	ENST00000231572
ENSG00000145715	ENST00000274376
ENSG00000155903	ENST00000452898
ENSG00000139687	ENST00000267163
ENSG00000073614	ENST00000399788
ENSG00000101773	ENST00000360790
ENSG00000265203	ENST00000584701
ENSG00000138207	ENST00000371467
ENSG00000102076	ENST00000369951
ENSG00000135437	ENST00000257895
ENSG00000112619	ENST00000230381
ENSG00000137710	ENST00000647231
ENSG00000004700	ENST00000444129
ENSG00000173039	ENST00000406246
ENSG00000104856	ENST00000625761
ENSG00000143839	ENST00000272190
ENSG00000133884	ENST00000252268
ENSG00000084093	ENST00000675105
ENSG00000165731	ENST00000355710
ENSG00000009413	ENST00000358835
ENSG00000132005	ENST00000254325
ENSG00000111783	ENST00000357881
ENSG00000143390	ENST00000290524
ENSG00000133111	ENST00000255476
ENSG00000148604	ENST00000652122
ENSG00000116741	ENST00000235382
ENSG00000112077	ENST00000646272
ENSG00000163914	ENST00000296271
ENSG00000185974	ENST00000335678
ENSG00000143622	ENST00000368322
ENSG00000140522	ENST00000268125
ENSG00000204256	ENST00000395287
ENSG00000169855	ENST00000464233
ENSG00000149489	ENST00000278833
ENSG00000069667	ENST00000261523
ENSG00000198963	ENST00000396204
ENSG00000143365	ENST00000318247
ENSG00000047936	ENST00000368508
ENSG00000164610	ENST00000297157
ENSG00000104237	ENST00000220676
ENSG00000102218	ENST00000218340
ENSG00000156313	ENST00000645032
ENSG00000116745	ENST00000262340
ENSG00000122406	ENST00000370321
ENSG00000147403	ENST00000344746
ENSG00000142676	ENST00000643754
ENSG00000174748	ENST00000611050
ENSG00000161970	ENST00000584164
ENSG00000182899	ENST00000647248
ENSG00000262814	ENST00000333676
ENSG00000118705	ENST00000237530
ENSG00000177189	ENST00000379565
ENSG00000171863	ENST00000462576
ENSG00000124614	ENST00000644700
ENSG00000182774	ENST00000561157
ENSG00000105372	ENST00000598742
ENSG00000186468	ENST00000296674
ENSG00000138326	ENST00000440692
ENSG00000197728	ENST00000356464
ENSG00000233927	ENST00000600659
ENSG00000213741	ENST00000554075
ENSG00000126458	ENST00000246792
ENSG00000102104	ENST00000379984
ENSG00000130779	ENST00000620786
ENSG00000125744	ENST00000245923
ENSG00000163785	ENST00000620660
ENSG00000196218	ENST00000359596
ENSG00000198626	ENST00000366574
ENSG00000198838	ENST00000622037
ENSG00000188015	ENST00000368713
ENSG00000160633	ENST00000588852
ENSG00000130561	ENST00000409110
ENSG00000103449	ENST00000251020
ENSG00000031698	ENST00000369923
ENSG00000100241	ENST00000380817
ENSG00000052802	ENST00000261507
ENSG00000109929	ENST00000264027
ENSG00000124788	ENST00000244769
ENSG00000204842	ENST00000550104
ENSG00000206073	ENST00000341074
ENSG00000144285	ENST00000674923
ENSG00000105711	ENST00000415950
ENSG00000136531	ENST00000636071
ENSG00000149575	ENST00000278947
ENSG00000153253	ENST00000283254
ENSG00000007314	ENST00000435607
ENSG00000177098	ENST00000324727
ENSG00000183873	ENST00000333535
ENSG00000196876	ENST00000599343
ENSG00000169432	ENST00000642356
ENSG00000185313	ENST00000655275
ENSG00000111319	ENST00000360168
ENSG00000168447	ENST00000307331
ENSG00000166828	ENST00000300061
ENSG00000133028	ENST00000255390
ENSG00000116171	ENST00000371514
ENSG00000274736	ENST00000615050
ENSG00000115884	ENST00000381150
ENSG00000073578	ENST00000264932
ENSG00000117118	ENST00000375499
ENSG00000143252	ENST00000367975
ENSG00000204370	ENST00000375549
ENSG00000129657	ENST00000392476
ENSG00000196459	ENST00000458511
ENSG00000174175	ENST00000263686
ENSG00000119335	ENST00000372692
ENSG00000104332	ENST00000220772
ENSG00000145423	ENST00000274063
ENSG00000136450	ENST00000584773
ENSG00000161547	ENST00000392485
ENSG00000168878	ENST00000393822
ENSG00000168484	ENST00000318561
ENSG00000133661	ENST00000372292
ENSG00000108823	ENST00000262018
ENSG00000163069	ENST00000381431
ENSG00000170624	ENST00000337851
ENSG00000102683	ENST00000218867
ENSG00000181523	ENST00000326317
ENSG00000087266	ENST00000511747
ENSG00000107829	ENST00000331272
ENSG00000164690	ENST00000297261
ENSG00000185960	ENST00000381578
ENSG00000090402	ENST00000264382
ENSG00000157350	ENST00000393640
ENSG00000110080	ENST00000356132
ENSG00000126091	ENST00000645034
ENSG00000123473	ENST00000371877
ENSG00000112246	ENST00000369208
ENSG00000126778	ENST00000645694
ENSG00000138083	ENST00000260653
ENSG00000157933	ENST00000378536
ENSG00000136603	ENST00000458537
ENSG00000204351	ENST00000375394
ENSG00000113558	ENST00000353411
ENSG00000106688	ENST00000262352
ENSG00000079215	ENST00000680232
ENSG00000114923	ENST00000273063
ENSG00000115902	ENST00000234256
ENSG00000117394	ENST00000426263
ENSG00000163581	ENST00000314251
ENSG00000142583	ENST00000377424
ENSG00000138079	ENST00000260649
ENSG00000004939	ENST00000262418
ENSG00000164889	ENST00000485713
ENSG00000100170	ENST00000266088
ENSG00000140675	ENST00000330498
ENSG00000105641	ENST00000222248
ENSG00000157103	ENST00000644803
ENSG00000103546	ENST00000219833
ENSG00000142319	ENST00000270349
ENSG00000108576	ENST00000261707
ENSG00000130821	ENST00000253122
ENSG00000196517	ENST00000360584
ENSG00000010379	ENST00000343164
ENSG00000100678	ENST00000381269
ENSG00000090020	ENST00000263980
ENSG00000066230	ENST00000644203
ENSG00000100652	ENST00000216540
ENSG00000074803	ENST00000646012
ENSG00000064651	ENST00000262461
ENSG00000070915	ENST00000438926
ENSG00000081800	ENST00000194130
ENSG00000155380	ENST00000538576
ENSG00000147100	ENST00000587091
ENSG00000131183	ENST00000324417
ENSG00000165646	ENST00000644641
ENSG00000187714	ENST00000374115
ENSG00000168575	ENST00000520262
ENSG00000100075	ENST00000215882
ENSG00000174640	ENST00000310926
ENSG00000197208	ENST00000200652
ENSG00000197375	ENST00000435065
ENSG00000019549	ENST00000020945
ENSG00000102038	ENST00000371121
ENSG00000080503	ENST00000382203
ENSG00000127616	ENST00000413806
ENSG00000099956	ENST00000344921
ENSG00000139613	ENST00000550164
ENSG00000108604	ENST00000448276
ENSG00000073584	ENST00000348513
ENSG00000172062	ENST00000380707
ENSG00000205571	ENST00000380743
ENSG00000128602	ENST00000249373
ENSG00000166311	ENST00000342245
ENSG00000102172	ENST00000404933
ENSG00000132639	ENST00000254976
ENSG00000145335	ENST00000674129
ENSG00000077312	ENST00000243563
ENSG00000125835	ENST00000438552
ENSG00000128739	ENST00000554227
ENSG00000101400	ENST00000217381
ENSG00000142168	ENST00000270142
ENSG00000159140	ENST00000356577
ENSG00000137642	ENST00000260197
ENSG00000115904	ENST00000402219
ENSG00000100485	ENST00000216373
ENSG00000181449	ENST00000325404
ENSG00000134595	ENST00000370536
ENSG00000124766	ENST00000244745
ENSG00000134532	ENST00000451604
ENSG00000125398	ENST00000245479
ENSG00000100146	ENST00000396884
ENSG00000176887	ENST00000322002
ENSG00000105866	ENST00000222584
ENSG00000104450	ENST00000251809
ENSG00000021574	ENST00000315285
ENSG00000197912	ENST00000645063
ENSG00000152377	ENST00000394945
ENSG00000116096	ENST00000234454
ENSG00000163554	ENST00000643759
ENSG00000197694	ENST00000630866
ENSG00000070182	ENST00000644917
ENSG00000115306	ENST00000615901
ENSG00000173898	ENST00000533211
ENSG00000197122	ENST00000373558
ENSG00000277893	ENST00000622030
ENSG00000075142	ENST00000265729
ENSG00000122787	ENST00000242375
ENSG00000100883	ENST00000556994
ENSG00000174780	ENST00000642900
ENSG00000184895	ENST00000383070
ENSG00000180879	ENST00000320857
ENSG00000166444	ENST00000534127
ENSG00000149418	ENST00000278742
ENSG00000147465	ENST00000276449
ENSG00000115415	ENST00000673952
ENSG00000170581	ENST00000314128
ENSG00000168610	ENST00000677421
ENSG00000173757	ENST00000293328
ENSG00000166888	ENST00000553533
ENSG00000118402	ENST00000369816
ENSG00000167323	ENST00000616714
ENSG00000114904	ENST00000233027
ENSG00000101109	ENST00000372806
ENSG00000008086	ENST00000379989
ENSG00000118046	ENST00000326873
ENSG00000105146	ENST00000302804
ENSG00000136854	ENST00000373302
ENSG00000076944	ENST00000441779
ENSG00000088002	ENST00000201586
ENSG00000139531	ENST00000394109
ENSG00000006071	ENST00000644772
ENSG00000148290	ENST00000371974
ENSG00000139190	ENST00000396308
ENSG00000165025	ENST00000375746
ENSG00000008056	ENST00000295987
ENSG00000157152	ENST00000621198
ENSG00000102003	ENST00000263233
ENSG00000067715	ENST00000261205
ENSG00000132872	ENST00000255224
ENSG00000164458	ENST00000366876
ENSG00000166863	ENST00000458521
ENSG00000151694	ENST00000310823
ENSG00000169836	ENST00000304883
ENSG00000147133	ENST00000423759
ENSG00000064313	ENST00000378164
ENSG00000130699	ENST00000252996
ENSG00000106290	ENST00000472509
ENSG00000197780	ENST00000338366
ENSG00000135341	ENST00000369329
ENSG00000177156	ENST00000319006
ENSG00000168394	ENST00000354258
ENSG00000204267	ENST00000620123
ENSG00000231925	ENST00000426633
ENSG00000198650	ENST00000355962
ENSG00000184058	ENST00000649276
ENSG00000184144	ENST00000640428
ENSG00000102125	ENST00000616020
ENSG00000141556	ENST00000539345
ENSG00000284770	ENST00000543662
ENSG00000123561	ENST00000327674
ENSG00000101849	ENST00000646640
ENSG00000112592	ENST00000230354
ENSG00000121068	ENST00000240328
ENSG00000089225	ENST00000310346
ENSG00000149922	ENST00000395224
ENSG00000006638	ENST00000411851
ENSG00000059377	ENST00000416849
ENSG00000196628	ENST00000398339
ENSG00000135111	ENST00000257566
ENSG00000135100	ENST00000541395
ENSG00000275410	ENST00000617811
ENSG00000071564	ENST00000453954
ENSG00000148516	ENST00000361642
ENSG00000140262	ENST00000333725
ENSG00000100207	ENST00000677622
ENSG00000134827	ENST00000257264
ENSG00000185339	ENST00000215838
ENSG00000070814	ENST00000643257
ENSG00000241186	ENST00000296145
ENSG00000187079	ENST00000527636
ENSG00000109927	ENST00000392793
ENSG00000120156	ENST00000380036
ENSG00000164362	ENST00000310581
ENSG00000091513	ENST00000402696
ENSG00000108064	ENST00000487519
ENSG00000008196	ENST00000393655
[truncated: 2,726 more rows]
