# Supplementary material for: A joint NCBI and EMBL-EBI transcript set for clinical genomics and research
Source: Nature. 2022 Apr 6;604(7905):310–5. doi: 10.1038/s41586-022-04558-8 (PMC9007741; doi:10.1038/s41586-022-04558-8)
Supplement: Supplementary file 5 — Source Data Extended Data Fig. 3 [file 41586_2022_4558_MOESM5_ESM.xlsx]

## Sheet: A-RefSeq 109
Distance from Center	A	C	G	T
-50	0.179816	0.317379	0.318512	0.184293
-49	0.17997	0.314395	0.326025	0.17961
-48	0.177345	0.319644	0.325202	0.177809
-47	0.176831	0.316041	0.327363	0.179764
-46	0.173846	0.316556	0.326952	0.182646
-45	0.17117	0.322474	0.32582	0.180536
-44	0.171427	0.317277	0.321805	0.189491
-43	0.176162	0.32021	0.323967	0.179661
-42	0.170964	0.324224	0.325871	0.178941
-41	0.175699	0.317019	0.323915	0.183367
-40	0.174309	0.326592	0.319901	0.179198
-39	0.177088	0.322938	0.319541	0.180433
-38	0.171324	0.324584	0.319695	0.184396
-37	0.175133	0.328341	0.319181	0.177345
-36	0.175493	0.32829	0.315269	0.180948
-35	0.178169	0.313417	0.327569	0.180845
-34	0.180588	0.309145	0.33251	0.177757
-33	0.170295	0.322835	0.332458	0.174412
-32	0.170449	0.323349	0.323401	0.182801
-31	0.168751	0.328084	0.321857	0.181308
-30	0.175441	0.314446	0.319078	0.191035
-29	0.184756	0.311358	0.311152	0.192733
-28	0.189748	0.302403	0.303793	0.204055
-27	0.199115	0.302455	0.294426	0.204004
-26	0.211569	0.304462	0.284854	0.199115
-25	0.195204	0.301734	0.312748	0.190314
-24	0.184499	0.308733	0.32057	0.186197
-23	0.177654	0.313417	0.329371	0.179558
-22	0.169883	0.323092	0.329216	0.177809
-21	0.16484	0.326334	0.331944	0.176882
-20	0.163347	0.328856	0.327415	0.180382
-19	0.165457	0.326437	0.327312	0.180794
-18	0.165354	0.326334	0.330451	0.17786
-17	0.166384	0.331584	0.321445	0.180588
-16	0.168133	0.328084	0.32093	0.182852
-15	0.164634	0.327466	0.324739	0.183161
-14	0.16556	0.328444	0.322732	0.183264
-13	0.165766	0.329268	0.324018	0.180948
-12	0.164171	0.336576	0.322938	0.176316
-11	0.164582	0.332767	0.318357	0.184293
-10	0.171427	0.322371	0.331275	0.174927
-9	0.164488	0.323778	0.330468	0.181266
-8	0.166126	0.316607	0.341413	0.175853
-7	0.164479	0.316762	0.340744	0.178015
-6	0.163965	0.316607	0.343214	0.176213
-5	0.162627	0.312748	0.331841	0.192785
-4	0.17575	0.341825	0.31038	0.172045
-3	0.164377	0.313262	0.348155	0.174206
-2	0.167413	0.328907	0.3216	0.18208
-1	0.129278	0.459626	0.210385	0.20071
0	0.358378	0.18696	0.367744	0.086918
1	0.18063	0.248662	0.315459	0.255249
2	0.203067	0.256433	0.325134	0.215366
3	0.192312	0.275731	0.327295	0.204662
4	0.190562	0.306145	0.301462	0.201832
5	0.18238	0.321531	0.301616	0.194473
6	0.176719	0.305321	0.327655	0.190305
7	0.174557	0.318341	0.324516	0.182585
8	0.176256	0.316746	0.324105	0.182894
9	0.185519	0.299866	0.337999	0.176616
10	0.175175	0.307688	0.343506	0.173631
11	0.173425	0.307328	0.340521	0.178726
12	0.183512	0.297859	0.339389	0.17924
13	0.175226	0.316694	0.336147	0.171933
14	0.170286	0.31762	0.333368	0.178726
15	0.173374	0.319267	0.333831	0.173528
16	0.175124	0.314739	0.335169	0.174969
17	0.165603	0.314841	0.344895	0.17466
18	0.180887	0.311291	0.338565	0.169257
19	0.174609	0.310828	0.338617	0.175947
20	0.175793	0.317929	0.336095	0.170183
21	0.18099	0.302491	0.345152	0.171367
22	0.181145	0.299249	0.346182	0.173425
23	0.178366	0.301462	0.353489	0.166684
24	0.176462	0.294308	0.360282	0.168948
25	0.187989	0.295338	0.339286	0.177388
26	0.18135	0.296984	0.353335	0.168331
27	0.184953	0.296212	0.351431	0.167404
28	0.18027	0.297345	0.354776	0.16761
29	0.180373	0.299094	0.351276	0.169257
30	0.176822	0.297448	0.354467	0.171264
31	0.177336	0.30635	0.339286	0.177028
32	0.174094	0.307894	0.341447	0.176564
33	0.166324	0.306093	0.343917	0.183666
34	0.169257	0.305218	0.332699	0.192826
35	0.165552	0.310519	0.334654	0.189275
36	0.177594	0.305115	0.332647	0.184644
37	0.171933	0.300226	0.329868	0.197972
38	0.166941	0.310467	0.337948	0.184644
39	0.172087	0.30527	0.338925	0.183718
40	0.171521	0.298991	0.335786	0.193701
41	0.173322	0.308254	0.335375	0.183049
42	0.16478	0.306402	0.342579	0.186239
43	0.169051	0.305939	0.331669	0.193341
44	0.164883	0.312577	0.339697	0.182843
45	0.162618	0.305527	0.344689	0.187166
46	0.163236	0.304035	0.340006	0.192723
47	0.167867	0.314275	0.340058	0.1778
48	0.166941	0.316231	0.334448	0.18238
49	0.167044	0.310261	0.331824	0.190871
50	0.166684	0.309387	0.340212	0.183718

## Sheet: A-Ensembl 92
Distance from Center	A	C	G	T
-50	0.184901	0.310777	0.319063	0.185259
-49	0.183622	0.304486	0.325968	0.185924
-48	0.180911	0.312209	0.319984	0.186896
-47	0.181474	0.306992	0.32515	0.186384
-46	0.181116	0.311033	0.323001	0.18485
-45	0.175541	0.312823	0.321569	0.190067
-44	0.1715	0.316659	0.319677	0.192164
-43	0.182497	0.308629	0.323257	0.185617
-42	0.176513	0.318654	0.318142	0.186691
-41	0.179633	0.312925	0.322285	0.185157
-40	0.182702	0.31937	0.315841	0.182088
-39	0.180963	0.313795	0.315534	0.189709
-38	0.179428	0.318347	0.314306	0.187919
-37	0.182855	0.311595	0.32116	0.18439
-36	0.180247	0.323359	0.316454	0.17994
-35	0.182395	0.306327	0.32474	0.186538
-34	0.17994	0.308271	0.327554	0.184236
-33	0.176871	0.31625	0.326428	0.180451
-32	0.178507	0.315176	0.315585	0.190732
-31	0.172625	0.317989	0.322592	0.186794
-30	0.18219	0.305406	0.314613	0.19779
-29	0.185054	0.300394	0.311084	0.203468
-28	0.192471	0.298706	0.308731	0.200092
-27	0.20311	0.3029	0.292108	0.201882
-26	0.208378	0.298348	0.293489	0.199785
-25	0.193647	0.30157	0.307299	0.197484
-24	0.182702	0.312721	0.317887	0.186691
-23	0.180144	0.3118	0.323155	0.184901
-22	0.174006	0.318296	0.32786	0.179837
-21	0.170426	0.313999	0.328832	0.186742
-20	0.172063	0.318142	0.325815	0.18398
-19	0.171858	0.319574	0.32428	0.184287
-18	0.166539	0.3185	0.325763	0.189197
-17	0.174774	0.324485	0.310572	0.190169
-16	0.172012	0.315789	0.324229	0.18797
-15	0.166743	0.326479	0.313999	0.192778
-14	0.170068	0.320086	0.322285	0.187561
-13	0.172165	0.323104	0.311186	0.193545
-12	0.166743	0.330316	0.313232	0.189709
-11	0.171398	0.32249	0.315176	0.190937
-10	0.183571	0.31359	0.320546	0.182292
-9	0.174015	0.306752	0.328849	0.190384
-8	0.169915	0.311902	0.332106	0.186077
-7	0.174978	0.306122	0.331032	0.187868
-6	0.165209	0.303923	0.344791	0.186077
-5	0.175183	0.298194	0.327093	0.199529
-4	0.183315	0.322643	0.309294	0.184748
-3	0.179224	0.303054	0.328628	0.189095
-2	0.169199	0.328986	0.309396	0.19242
-1	0.150785	0.412357	0.222239	0.214618
0	0.328867	0.213789	0.363901	0.093443
1	0.177117	0.254143	0.31874	0.25
2	0.193995	0.26473	0.332856	0.208419
3	0.202741	0.272044	0.326463	0.198752
4	0.200542	0.296747	0.306158	0.196553
5	0.192717	0.309124	0.307897	0.190262
6	0.179828	0.299049	0.328406	0.192717
7	0.179266	0.315824	0.321962	0.182948
8	0.173588	0.311477	0.327741	0.187193
9	0.193279	0.289382	0.338584	0.178754
10	0.186733	0.303089	0.33838	0.171798
11	0.170673	0.301504	0.346461	0.181363
12	0.189546	0.297003	0.331424	0.182027
13	0.175481	0.312091	0.333981	0.178447
14	0.177271	0.305084	0.333981	0.183664
15	0.180033	0.303294	0.333112	0.183562
16	0.185096	0.306209	0.32902	0.179675
17	0.171236	0.308153	0.34196	0.178652
18	0.184585	0.310096	0.334186	0.171133
19	0.182948	0.302782	0.328611	0.185659
20	0.181976	0.309073	0.335925	0.173026
21	0.184176	0.29731	0.341909	0.176606
22	0.184534	0.298537	0.33705	0.179879
23	0.182846	0.296082	0.347126	0.173946
24	0.183255	0.293014	0.348507	0.175225
25	0.18883	0.295571	0.335567	0.180033
26	0.185914	0.29107	0.34866	0.174356
27	0.18929	0.289229	0.345642	0.175839
28	0.181874	0.29598	0.346921	0.175225
29	0.183204	0.300992	0.335004	0.1808
30	0.179061	0.300225	0.344108	0.176606
31	0.172923	0.300378	0.33618	0.190518
32	0.174049	0.306158	0.334186	0.185608
33	0.170008	0.305033	0.334646	0.190313
34	0.173588	0.306158	0.32723	0.193024
35	0.170929	0.307385	0.327895	0.193791
36	0.178089	0.301504	0.328662	0.191745
37	0.172719	0.303805	0.324468	0.199008
38	0.170929	0.304163	0.332498	0.19241
39	0.176555	0.310608	0.325951	0.186886
40	0.179163	0.296798	0.325747	0.198292
41	0.177833	0.309892	0.325747	0.186528
42	0.173435	0.307079	0.33572	0.183766
43	0.175225	0.303805	0.326974	0.193995
44	0.170878	0.309482	0.331475	0.188165
45	0.173026	0.301862	0.332958	0.192154
46	0.165149	0.311989	0.327793	0.19507
47	0.170571	0.307539	0.332958	0.188932
48	0.172872	0.310505	0.330554	0.186068
49	0.173946	0.305186	0.325798	0.19507
50	0.176146	0.30401	0.332754	0.187091

## Sheet: A-MANE v0.95
Distance from Center	A	C	G	T
-50	0.169554	0.316563	0.343521	0.170362
-49	0.170586	0.312974	0.347683	0.168756
-48	0.165519	0.311074	0.355575	0.167833
-47	0.157663	0.319576	0.356866	0.165895
-46	0.155887	0.320491	0.359718	0.163904
-45	0.149645	0.332867	0.356167	0.161322
-44	0.152012	0.326356	0.353153	0.168478
-43	0.14873	0.33927	0.349387	0.162613
-42	0.147546	0.334374	0.358427	0.159653
-41	0.148838	0.337226	0.346266	0.167671
-40	0.149322	0.338463	0.347772	0.164443
-39	0.158577	0.348149	0.330123	0.163151
-38	0.150452	0.346481	0.337817	0.16525
-37	0.154165	0.34605	0.343252	0.156533
-36	0.162236	0.329638	0.345136	0.16299
-35	0.172406	0.310428	0.355844	0.161322
-34	0.174397	0.303003	0.366068	0.156533
-33	0.166703	0.311505	0.364884	0.156909
-32	0.153896	0.315755	0.356543	0.173805
-31	0.158631	0.31511	0.336849	0.18941
-30	0.174128	0.293263	0.318285	0.214324
-29	0.203616	0.274968	0.296061	0.225355
-28	0.233211	0.267273	0.265174	0.234341
-27	0.263183	0.25452	0.241498	0.240799
-26	0.294985	0.233911	0.246502	0.224602
-25	0.256726	0.259524	0.287774	0.195975
-24	0.218521	0.276905	0.337764	0.16681
-23	0.176496	0.297944	0.359718	0.165842
-22	0.155133	0.329692	0.365745	0.14943
-21	0.152873	0.328885	0.363431	0.154811
-20	0.151474	0.326141	0.374516	0.147869
-19	0.151905	0.324526	0.37161	0.151959
-18	0.154864	0.32797	0.352454	0.164712
-17	0.148138	0.345243	0.343629	0.16299
-16	0.154272	0.342337	0.346427	0.156963
-15	0.15282	0.322105	0.351862	0.173214
-14	0.154703	0.313711	0.364722	0.166864
-13	0.150936	0.337172	0.359664	0.152228
-12	0.148246	0.358373	0.348902	0.144479
-11	0.140659	0.351647	0.350517	0.157178
-10	0.151205	0.328724	0.351162	0.168909
-9	0.147385	0.318823	0.364077	0.169716
-8	0.158523	0.315379	0.352508	0.17359
-7	0.157716	0.324742	0.349978	0.167563
-6	0.15325	0.313065	0.36187	0.171814
-5	0.164604	0.318446	0.325764	0.191186
-4	0.168855	0.380327	0.29025	0.160568
-3	0.133179	0.286698	0.390174	0.189948
-2	0.087064	0.327325	0.326195	0.259417
-1	0.040142	0.62796	0.077594	0.254305
0	0.511569	0.104283	0.374677	0.009471
1	0.137968	0.279326	0.34153	0.241175
2	0.266735	0.229014	0.199204	0.305047
3	0.171814	0.312365	0.286644	0.229176
4	0.169608	0.317262	0.254628	0.258502
5	0.151636	0.346212	0.271255	0.230898
6	0.165573	0.317047	0.32641	0.190971
7	0.163797	0.321083	0.324257	0.190863
8	0.155402	0.345243	0.310321	0.189034
9	0.157985	0.333028	0.318338	0.190648
10	0.168371	0.326356	0.320383	0.18489
11	0.179455	0.313065	0.332221	0.175258
12	0.174882	0.292886	0.373816	0.158416
13	0.173483	0.322697	0.342607	0.161214
14	0.170039	0.33432	0.325172	0.170469
15	0.147923	0.33771	0.330284	0.184083
16	0.151367	0.348848	0.315755	0.184029
17	0.143026	0.342714	0.342929	0.17133
18	0.161806	0.315325	0.35918	0.163689
19	0.169393	0.322374	0.334374	0.173859
20	0.177411	0.317908	0.342122	0.162559
21	0.176711	0.306769	0.363054	0.153465
22	0.177518	0.300958	0.367467	0.154057
23	0.187258	0.275075	0.385331	0.152335
24	0.192101	0.258448	0.400829	0.148622
25	0.190486	0.278035	0.375915	0.155564
26	0.203401	0.284815	0.364346	0.147439
27	0.18376	0.271147	0.402174	0.142919
28	0.189572	0.283147	0.397223	0.130058
29	0.191455	0.276044	0.381888	0.150613
30	0.179509	0.286375	0.375215	0.1589
31	0.16412	0.306124	0.356382	0.173375
32	0.159546	0.309029	0.356543	0.174882
33	0.15282	0.310428	0.355037	0.181715
34	0.152389	0.313388	0.33997	0.194253
35	0.160514	0.305478	0.340938	0.193069
36	0.166164	0.301227	0.338678	0.19393
37	0.166918	0.298321	0.343252	0.191509
38	0.169608	0.303379	0.342391	0.184621
39	0.160245	0.304509	0.349925	0.185321
40	0.166972	0.292348	0.349763	0.190917
41	0.167133	0.304025	0.352346	0.176496
42	0.161698	0.30198	0.353476	0.182845
43	0.155618	0.30537	0.353153	0.185859
44	0.147815	0.317316	0.348956	0.185913
45	0.139744	0.315271	0.35057	0.194415
46	0.140981	0.318123	0.349171	0.191724
47	0.148676	0.324688	0.353207	0.173429
48	0.153142	0.320276	0.349333	0.177249
49	0.155779	0.316724	0.350624	0.176873
50	0.160138	0.316132	0.348364	0.175366

## Sheet: B-INR2
Distance from center	RefSeq AR109	Ensembl 92	MANE v0.95
-100	101	95	84
-99	83	69	99
-98	96	93	89
-97	87	77	92
-96	87	92	80
-95	79	85	79
-94	94	85	72
-93	89	73	84
-92	92	99	91
-91	107	113	77
-90	86	86	66
-89	103	103	83
-88	93	69	84
-87	73	96	86
-86	92	100	86
-85	93	80	81
-84	98	79	95
-83	93	99	75
-82	91	89	78
-81	91	92	81
-80	75	97	94
-79	78	75	65
-78	91	89	63
-77	85	80	72
-76	79	70	77
-75	87	80	63
-74	90	95	73
-73	69	75	71
-72	91	78	87
-71	100	92	103
-70	88	90	78
-69	74	91	68
-68	78	87	80
-67	88	100	74
-66	87	95	96
-65	86	88	84
-64	85	98	76
-63	88	77	78
-62	84	90	61
-61	100	91	72
-60	89	85	73
-59	92	95	74
-58	84	78	74
-57	84	100	85
-56	93	85	72
-55	80	82	76
-54	96	88	71
-53	90	83	77
-52	83	83	62
-51	65	73	76
-50	81	70	66
-49	85	91	70
-48	81	81	70
-47	71	68	61
-46	80	100	50
-45	75	70	55
-44	81	84	67
-43	83	78	58
-42	89	75	66
-41	79	74	85
-40	92	94	91
-39	102	86	87
-38	80	93	79
-37	77	72	73
-36	81	80	68
-35	84	81	75
-34	88	96	75
-33	93	97	86
-32	89	89	94
-31	75	91	74
-30	73	75	71
-29	64	66	44
-28	69	91	51
-27	62	65	35
-26	64	79	44
-25	76	89	55
-24	66	78	47
-23	77	90	68
-22	83	99	67
-21	90	89	58
-20	83	104	68
-19	83	90	65
-18	77	95	59
-17	79	95	70
-16	77	104	52
-15	82	107	50
-14	89	107	58
-13	92	116	68
-12	97	113	67
-11	67	90	61
-10	69	96	66
-9	95	74	44
-8	72	91	63
-7	81	94	64
-6	79	83	65
-5	107	84	34
-4	79	107	21
-3	614	500	1958
-2	73	77	16
-1	102	76	235
0	90	91	171
1	72	78	91
2	81	90	59
3	88	83	80
4	92	94	58
5	83	75	43
6	89	82	71
7	75	80	66
8	83	69	70
9	75	84	70
10	54	69	60
11	91	82	49
12	79	80	60
13	85	81	56
14	84	67	76
15	86	73	76
16	76	83	64
17	94	83	80
18	81	79	96
19	75	75	66
20	76	78	69
21	99	85	71
22	64	85	59
23	74	76	49
24	97	87	89
25	89	89	65
26	79	90	58
27	78	92	67
28	69	67	61
29	102	90	68
30	82	75	63
31	81	79	73
32	73	82	78
33	72	69	58
34	92	82	84
35	86	82	67
36	79	78	67
37	78	70	61
38	65	73	72
39	75	72	70
40	89	70	60
41	78	75	64
42	66	72	54
43	77	75	66
44	73	65	55
45	90	78	66
46	80	63	68
47	92	99	71
48	90	93	58
49	80	76	69
50	69	64	83
51	75	77	62
52	79	71	46
53	67	60	62
54	76	81	64
55	64	70	60
56	83	72	81
57	82	64	64
58	66	85	72
59	96	87	69
60	64	73	76
61	66	87	57
62	72	76	75
63	83	79	56
64	68	65	53
65	83	73	55
66	71	72	68
67	76	67	66
68	79	85	54
69	60	80	58
70	75	63	63
71	76	83	74
72	87	70	73
73	54	61	57
74	62	67	67
75	75	72	53
76	74	66	52
77	79	83	49
78	73	67	71
79	78	66	52
80	81	92	63
81	61	69	78
82	83	73	74
83	89	76	72
84	80	64	53
85	77	69	56
86	72	86	57
87	74	81	70
88	63	71	48
89	64	58	50
90	77	57	69
91	76	74	66
92	64	55	54
93	93	91	82
94	65	70	81
95	63	69	72
96	0	0	0
97	0	0	0
98	0	0	0
99	0	0	0
100	0	0	0
More	0	0	0

## Sheet: C-TATA
Distance from center	RefSeq AR109	Ensembl 92	MANE v0.95
-100	53	67	47
-99	49	38	28
-98	36	47	32
-97	47	54	29
-96	37	37	35
-95	42	46	28
-94	41	44	40
-93	47	41	34
-92	38	44	40
-91	46	45	37
-90	49	52	40
-89	56	44	36
-88	45	41	33
-87	50	50	33
-86	42	44	38
-85	53	38	38
-84	46	47	25
-83	39	42	45
-82	40	57	30
-81	35	46	27
-80	43	44	24
-79	37	36	30
-78	48	55	34
-77	37	38	31
-76	45	44	37
-75	48	37	49
-74	44	39	29
-73	47	51	27
-72	42	35	39
-71	27	43	34
-70	44	38	44
-69	43	47	23
-68	43	41	23
-67	37	30	22
-66	43	48	25
-65	43	43	36
-64	37	36	30
-63	38	49	31
-62	58	51	43
-61	32	48	34
-60	49	51	30
-59	57	33	22
-58	43	45	23
-57	42	46	20
-56	50	58	33
-55	44	56	30
-54	50	57	34
-53	56	54	28
-52	39	49	22
-51	47	56	33
-50	49	48	31
-49	47	55	17
-48	48	51	31
-47	34	57	24
-46	49	74	21
-45	46	64	26
-44	47	62	22
-43	43	40	20
-42	54	63	20
-41	48	50	20
-40	45	57	20
-39	38	56	18
-38	35	36	10
-37	25	37	20
-36	36	29	12
-35	42	55	46
-34	78	87	135
-33	114	124	327
-32	175	165	579
-31	226	192	773
-30	185	149	671
-29	111	102	149
-28	81	56	66
-27	63	53	31
-26	35	34	21
-25	30	35	17
-24	36	41	27
-23	37	36	13
-22	41	29	17
-21	35	36	13
-20	46	46	20
-19	35	36	16
-18	30	35	15
-17	31	27	19
-16	44	40	17
-15	43	40	21
-14	30	24	16
-13	42	39	15
-12	34	34	27
-11	30	20	16
-10	22	25	17
-9	21	21	15
-8	32	29	6
-7	21	23	2
-6	37	38	19
-5	24	34	12
-4	116	98	52
-3	14	23	7
-2	129	107	52
-1	49	48	19
0	45	48	32
1	51	46	32
2	43	38	29
3	45	32	13
4	29	36	22
5	40	34	22
6	35	34	21
7	34	29	14
8	36	28	16
9	31	36	17
10	26	27	12
11	29	38	8
12	22	32	10
13	32	36	22
14	35	33	25
15	34	35	14
16	28	36	32
17	36	40	23
18	41	33	23
19	39	35	26
20	27	45	24
21	36	38	16
22	37	36	25
23	28	32	18
24	21	26	12
25	26	29	14
26	25	27	14
27	20	22	7
28	38	32	15
29	28	32	11
30	34	35	13
31	34	30	19
32	28	31	17
33	32	34	27
34	29	35	19
35	38	40	31
36	32	25	26
37	37	31	27
38	23	27	18
39	24	28	12
40	28	34	17
41	20	16	12
42	28	26	9
43	23	22	14
44	27	27	26
45	29	30	11
46	19	23	12
47	25	33	23
48	33	26	27
49	31	26	31
50	30	33	32
51	43	42	27
52	21	23	16
53	34	29	18
54	22	30	21
55	23	34	18
56	35	31	22
57	29	26	20
58	25	23	17
59	30	26	21
60	29	29	28
61	27	39	28
62	38	31	25
63	20	29	14
64	35	38	31
65	28	29	19
66	32	42	17
67	27	30	19
68	35	34	28
69	28	36	24
70	38	52	26
71	33	37	28
72	25	35	20
73	35	27	17
74	23	33	25
75	30	29	26
76	28	19	17
77	27	29	15
78	26	37	15
79	33	35	25
80	38	34	20
81	26	43	26
82	37	23	22
83	39	25	25
84	40	39	19
85	32	26	10
86	32	32	18
87	0	0	0
88	0	0	0
89	0	0	0
90	0	0	0
91	0	0	0
92	0	0	0
93	0	0	0
94	0	0	0
95	0	0	0
96	0	0	0
97	0	0	0
98	0	0	0
99	0	0	0
100	0	0	0
More	0	0	0
